# Supplementary material for: Comparative Genomic and Resistance Analysis of ST859-KL19 and ST11 Carbapenem-Resistant Klebsiella pneumoniae with Diverse Capsular Serotypes
Source: Antibiotics (Basel). 2026 Jan 1;15(1):40. doi: 10.3390/antibiotics15010040 (PMC12837633; doi:10.3390/antibiotics15010040)
Supplement: Supplementary file 1 [file antibiotics-15-00040-s001.zip]

Archive with 2 entries (1 files):
- antibiotics-4056008-supplementary/
- antibiotics-4056008-supplementary/antibiotics-4056008-supplementary.xlsx
