# Supplementary material for: Comparative Genomic and Resistance Analysis of ST859-KL19 and ST11 Carbapenem-Resistant Klebsiella pneumoniae with Diverse Capsular Serotypes
Source: Antibiotics (Basel). 2026 Jan 1;15(1):40. doi: 10.3390/antibiotics15010040 (PMC12837633; doi:10.3390/antibiotics15010040)
Supplement: Supplementary file 1 [file antibiotics-15-00040-s001.zip › antibiotics-4056008-supplementary/antibiotics-4056008-supplementary.xlsx]

## Sheet: Table S1
Table S1. Detailed clinical information of 99 CRKP isolates
Strain	Hospital	Collection time	Gender	Department	Age	Admission Diagnosis	Source	Infection Type
CRKP24001	A	June 2024	Female	Internal Medicine	69	Cerebrovascular disease	blood	Community-acquired infection
CRKP24002	A	June 2024	Male	Internal Medicine	68	Carotid occlusion with cerebral infarction	drainage fluid	Community-acquired infection
CRKP24003	C	June 2024	Female	Intensive Care Unit	1	Congenital ventricular septal defect	sputum	Community-acquired infection
CRKP24004	B	July 2024	Female	Intensive Care Unit	69	Sepsis; severe pneumonia	bronchoalveolar lavage fluid	Hospital-acquired infection
CRKP24005	B	July 2024	Male	Emergency Department	69	Diabetic ketoacidosis; respiratory failure; coma	urine	Hospital-acquired infection
CRKP24006	B	July 2024	Male	Emergency Department	95	Pneumonia; urinary tract infection; sepsis	sputum	Community-acquired infection
CRKP24007	B	July 2024	Male	Emergency Department	76	Cardiopulmonary arrest; respiratory failure	sputum	Community-acquired infection
CRKP24008	E	July 2024	Male	Intensive Care Unit	83	Traumatic acute subdural hemorrhage; traumatic subarachnoid hemorrhage	sputum	Hospital-acquired infection
CRKP24009	E	July 2024	Male	Surgery	65	Hydrocephalus; recovery phase after traumatic brain injury	sputum	Hospital-acquired infection
CRKP24010	E	July 2024	Male	Surgery	63	Post-pituitary surgery; middle cerebral artery occlusion	urine	Community-acquired infection
CRKP24011	F	June 2024	Male	Emergency Department	63	Postoperative non-rheumatic mitral regurgitation	bronchoalveolar lavage fluid	Hospital-acquired infection
CRKP24012	F	June 2024	Male	Emergency Department	83	COPD	urine	Community-acquired infection
CRKP24013	F	June 2024	Male	Emergency Department	71	Lung cancer	bronchoalveolar lavage fluid	Community-acquired infection
CRKP24014	F	June 2024	Female	Emergency Department	81	Post left nephrectomy pyonephrosis	sputum	Hospital-acquired infection
CRKP24015	F	June 2024	Male	Internal Medicine	68	COPD	sputum	Hospital-acquired infection
CRKP24016	B	August 2024	Male	Emergency Department	92	Chronic obstructive pulmonary disease	urine	Hospital-acquired infection
CRKP24017	B	August 2024	Male	Emergency Department	68	Sepsis; pneumonia; diabetes mellitus	bronchoalveolar lavage fluid	Hospital-acquired infection
CRKP24021	F	August 2024	Female	Intensive Care Unit	93	Acute left heart failure	urine	Hospital-acquired infection
CRKP24022	F	August 2024	Male	Intensive Care Unit	75	Pulmonary infection	bronchoalveolar lavage fluid	Community-acquired infection
CRKP24023	E	August 2024	Female	Surgery	68	Subarachnoid hemorrhage; right frontal lobe hemorrhage; grade 3 hypertension	sputum	Hospital-acquired infection
CRKP24024	E	August 2024	Male	Surgery	70	Cerebellar infarction; type 2 diabetes mellitus	urine	Hospital-acquired infection
CRKP24025	E	August 2024	Female	Surgery	88	Traumatic chronic subdural hematoma; cerebral herniation	catheter	Hospital-acquired infection
CRKP24027	E	August 2024	Male	Surgery	88	Chronic subdural hematoma; lacunar infarction	sputum	Community-acquired infection
CRKP24028	E	August 2024	Female	Surgery	59	Cerebral infarction; grade 2 hypertension	sputum	Community-acquired infection
CRKP24029	E	August 2024	Male	Surgery	85	Basal ganglia hemorrhage rupture into ventricle; cerebral herniation	catheter	Community-acquired infection
CRKP24031	A	August 2024	Female	Internal Medicine	87	Cerebral infarction	sputum	Community-acquired infection
CRKP24032	A	August 2024	Male	Intensive Care Unit	33	Pelvic fracture	bronchoalveolar lavage fluid	Community-acquired infection
CRKP24033	A	August 2024	Female	Others	77	Cerebral infarction	blood	Hospital-acquired infection
CRKP24036	B	September 2024	Male	Emergency Department	69	Diabetic ketoacidosis with coma	bronchoalveolar lavage fluid	Hospital-acquired infection
CRKP24037	B	September 2024	Female	Surgery	73	Cerebral hemorrhage	sputum	Hospital-acquired infection
CRKP24038	B	September 2024	Female	Intensive Care Unit	75	Subarachnoid hemorrhage; type 2 diabetes mellitus; complicated urinary tract infection	urine	Hospital-acquired infection
CRKP24039	B	September 2024	Male	Emergency Department	90	Community-acquired pneumonia; history of cerebral infarction; diabetes mellitus; hypertension	sputum	Community-acquired infection
CRKP24041	F	September 2024	Male	Internal Medicine	68	COPD	sputum	Community-acquired infection
CRKP24042	F	September 2024	Female	Emergency Department	91	Pulmonary infection	sputum	Community-acquired infection
CRKP24043	F	September 2024	Male	Internal Medicine	64	Hypostatic pneumonia	bronchoalveolar lavage fluid	Community-acquired infection
CRKP24044	F	September 2024	Female	Emergency Department	92	Pulmonary infection	sputum	Community-acquired infection
CRKP24045	F	September 2024	Male	Internal Medicine	93	Coronary heart disease; diabetes mellitus; pulmonary infection	sputum	Community-acquired infection
CRKP24046	C	September 2024	Male	Intensive Care Unit	5	Coma	sputum	Community-acquired infection
CRKP24048	E	September 2024	Male	Surgery	76	Cerebellar hemorrhage; secondary ventricular hemorrhage; grade 3 hypertension; coronary heart disease	blood	Hospital-acquired infection
CRKP24049	E	September 2024	Male	Surgery	78	Hydrocephalus; acute subdural hemorrhage; post-traumatic subdural effusion; sequelae of traumatic brain injury	urine	Hospital-acquired infection
CRKP24050	E	September 2024	Male	Intensive Care Unit	80	Klebsiella pneumoniae pneumonia; sequelae of cerebral hemorrhage; ventilator-dependent	sputum	Community-acquired infection
CRKP24051	E	September 2024	Female	Surgery	82	Ruptured left posterior communicating artery aneurysm with subarachnoid hemorrhage; syncope; chronic bronchopneumonia	bronchoalveolar lavage fluid	Community-acquired infection
CRKP24052	E	September 2024	Male	Surgery	47	Severe pulmonary infection; recovery phase after cerebral hemorrhage; grade 3 hypertension	urine	Community-acquired infection
CRKP24053	E	September 2024	Female	Surgery	87	Chronic subdural hematoma; chronic bronchitis; type 2 diabetes mellitus	sputum	Community-acquired infection
CRKP24054	E	September 2024	Male	Surgery	81	Right thalamic hemorrhage rupture into ventricular system; chronic bronchitis with emphysema	sputum	Community-acquired infection
CRKP24055	E	September 2024	Female	Surgery	68	Subarachnoid hemorrhage; right frontal lobe hemorrhage; grade 3 hypertension	sputum	Hospital-acquired infection
CRKP24056	E	September 2024	Male	Intensive Care Unit	77	Spontaneous pneumothorax; type II respiratory failure; chronic pulmonary heart disease	urine	Community-acquired infection
CRKP24057	G	October 2024	Female	Intensive Care Unit	82	Pneumonia	nasopharyngeal swab	Community-acquired infection
CRKP24059	G	October 2024	Male	Surgery	47	Acute subdural hemorrhage; cerebral contusion with hemorrhage; lumbosacral transverse process fracture; skull fracture	nasopharyngeal swab	Community-acquired infection
CRKP24060	B	October 2024	Male	Surgery	59	Cerebral hemorrhage; hypertension; diabetes mellitus; carotid artery plaque; lower extremity arterial plaque	sputum	Hospital-acquired infection
CRKP24061	B	October 2024	Male	Emergency Department	89	Bacterial pneumonia; senile heart disease; cardiac insufficiency; type 2 diabetes mellitus	sputum	Hospital-acquired infection
CRKP24062	B	October 2024	Female	Emergency Department	88	Bacterial pneumonia; hypertension; malignant breast tumor; pulmonary space-occupying lesion	urine	Community-acquired infection
CRKP24063	B	October 2024	Female	Emergency Department	85	Bacterial pneumonia; urinary tract infection; diabetes mellitus; hypertension	urine	Community-acquired infection
CRKP24064	C	October 2024	Male	Internal Medicine	18	Acute lymphoblastic leukemia (ALL)	sputum	Community-acquired infection
CRKP24065	F	October 2024	Female	Internal Medicine	67	Aspiration pneumonia	urine	Hospital-acquired infection
CRKP24066	F	October 2024	Male	Internal Medicine	78	Severe pneumonia	sputum	Hospital-acquired infection
CRKP24067	F	October 2024	Male	Internal Medicine	92	Aspiration pneumonia	sputum	Community-acquired infection
CRKP24068	E	October 2024	Male	Surgery	59	Brainstem hemorrhage; aspiration pneumonia; grade 3 hypertension	urine	Hospital-acquired infection
CRKP24069	E	October 2024	Male	Surgery	34	Epidural hemorrhage; traumatic subdural hemorrhage; traumatic subarachnoid hemorrhage	sputum	Community-acquired infection
CRKP24070	A	October 2024	Male	Intensive Care Unit	78	Hypertension; tachycardia; lower extremity arteriosclerosis obliterans; hypoproteinemia	intubation	Community-acquired infection
CRKP24072	B	November 2024	Male	Emergency Department	74	Sepsis; Klebsiella pneumoniae infection; Pseudomonas aeruginosa infection	sputum	Hospital-acquired infection
CRKP24073	B	November 2024	Female	Intensive Care Unit	78	Cerebellar hemorrhage; secondary ventricular hemorrhage; hypertension; post-cardiac surgery	urine	Hospital-acquired infection
CRKP24074	B	November 2024	Male	Emergency Department	92	Lacunar infarction; cerebral contusion; senile heart disease; chronic renal insufficiency	catheter	Hospital-acquired infection
CRKP24075	B	November 2024	Female	Emergency Department	74	Cardiopulmonary arrest; bacterial pneumonia; hyperkalemia; post-brain surgery	sputum	Community-acquired infection
CRKP24076	H	November 2024	Female	Intensive Care Unit	70	Cerebral infarction; diabetes mellitus; coronary heart disease	sputum	Hospital-acquired infection
CRKP24077	H	November 2024	Male	Emergency Department	90	Traumatic subarachnoid hemorrhage; third-degree atrioventricular block	pus	Hospital-acquired infection
CRKP24078	H	November 2024	Male	Others	60	Recovery phase after cerebral hemorrhage; dysphagia	sputum	Community-acquired infection
CRKP24079	H	November 2024	Male	Others	60	Recovery phase after cerebral hemorrhage; dysphagia	urine	Community-acquired infection
CRKP24081	G	November 2024	Male	Emergency Department	63	Thalamic hemorrhage; secondary ventricular hemorrhage; grade 3 hypertension (very high risk)	nasopharyngeal swab	Community-acquired infection
CRKP24082	E	November 2024	Male	Surgery	76	Traumatic subdural hemorrhage; traumatic subarachnoid hemorrhage; intracranial hematoma	sputum	Hospital-acquired infection
CRKP24083	E	November 2024	Male	Surgery	82	Traumatic subdural hemorrhage; traumatic subarachnoid hemorrhage; intracranial hemorrhage	sputum	Community-acquired infection
CRKP24084	E	November 2024	Male	Others	62	Severe pneumonia; sequelae of cerebral infarction	sputum	Community-acquired infection
CRKP24085	F	November 2024	Female	Internal Medicine	89	Pulmonary infection	urine	Community-acquired infection
CRKP24086	F	November 2024	Male	Internal Medicine	93	Severe pneumonia	urine	Community-acquired infection
CRKP24087	F	November 2024	Male	Internal Medicine	95	Aspiration pneumonia	bronchoalveolar lavage fluid	Community-acquired infection
CRKP24088	F	November 2024	Male	Internal Medicine	93	Severe pneumonia	bronchoalveolar lavage fluid	Hospital-acquired infection
CRKP24090	D	November 2024	Male	Intensive Care Unit	75	Vitamin deficiency	pus	Hospital-acquired infection
CRKP24091	D	November 2024	Female	Internal Medicine	80	Epileptiform seizure	urine	Community-acquired infection
CRKP24092	D	November 2024	Male	Internal Medicine	60	Cerebrovascular disease	bronchoalveolar lavage fluid	Hospital-acquired infection
CRKP24093	D	November 2024	Male	Internal Medicine	60	Cerebrovascular disease	sputum	Hospital-acquired infection
CRKP24095	D	November 2024	Male	Internal Medicine	58	Epileptic consciousness disturbance	sputum	Community-acquired infection
CRKP24096	B	December 2024	Male	Emergency Department	84	COPD with acute exacerbation; pulmonary bullae; urinary tract infection	urine	Hospital-acquired infection
CRKP24097	B	December 2024	Male	Intensive Care Unit	78	Bacterial pneumonia; acute respiratory failure; difficult decannulation after tracheostomy	sputum	Community-acquired infection
CRKP24098	C	December 2024	Male	Internal Medicine	1	Community-acquired pneumonia, non-severe	sputum	Community-acquired infection
CRKP24099	C	December 2024	Male	Internal Medicine	9	Acute myeloid leukemia (AML)	pus	Community-acquired infection
CRKP24100	C	December 2024	Female	Intensive Care Unit	15	Acute lymphoblastic leukemia (ALL)	pus	Hospital-acquired infection
CRKP24101	E	October 2024	Female	Intensive Care Unit	20	Cardiac insufficiency; acute heart failure; type 2 respiratory failure	urine	Community-acquired infection
CRKP24102	E	October 2024	Male	Intensive Care Unit	76	Cerebral infarction after intravenous thrombolysis	bronchoalveolar lavage fluid	Community-acquired infection
CRKP24103	F	October 2024	Male	Internal Medicine	88	Congestive heart failure	sputum	Hospital-acquired infection
CRKP24104	F	October 2024	Female	Internal Medicine	72	Coronary heart disease	sputum	Hospital-acquired infection
CRKP24105	F	October 2024	Male	Internal Medicine	72	Pulmonary infection	bronchoalveolar lavage fluid	Community-acquired infection
CRKP24106	G	December 2024	Male	Emergency Department	76	Cerebral infarction; pneumonia; hypertension; diabetes mellitus; nephropathy; urinary tract infection	nasopharyngeal swab	Community-acquired infection
CRKP24107	A	December 2024	Male	Intensive Care Unit	63	Cerebellar hemorrhage; secondary ventricular hemorrhage; grade 3 hypertension (very high risk)	nasopharyngeal swab	Community-acquired infection
CRKP24108	A	December 2024	Male	Intensive Care Unit	76	Urinary tract infection	sputum	Community-acquired infection
CRKP24109	A	December 2024	Male	Intensive Care Unit	79	Cardiopulmonary arrest; pneumothorax; pneumonia; history of tuberculosis; hypertension	nasopharyngeal swab	Community-acquired infection
CRKP24110	A	December 2024	Male	Emergency Department	42	Thalamic hemorrhage; basal ganglia hemorrhage; secondary ventricular hemorrhage; grade 3 hypertension	drainage fluid	Hospital-acquired infection
CRKP24111	H	December 2024	Female	Intensive Care Unit	70	Cerebral infarction; diabetes mellitus; coronary heart disease	sputum	Hospital-acquired infection
CRKP24112	C	December 2024	Female	Intensive Care Unit	3	Status post liver transplantation	sputum	Community-acquired infection
CRKP24113	C	December 2024	Female	Internal Medicine	3	Acute myeloid leukemia (AML)	tissue	Hospital-acquired infection

## Sheet: Table S2
Table S2. Detailed genomic characteristics of the 99 CRKP isolates in this study
Strain	species	contig_count	N50	largest_contig	total_size	ambiguous_bases	QC_warnings	ST	gapA	infB	mdh	pgi	phoE	rpoB	tonB	YbST	Yersiniabactin	ybtS	ybtX	ybtQ	ybtP	ybtA	irp2	irp1	ybtU	ybtT	ybtE	fyuA	spurious_ybt_hits	CbST	Colibactin	clbA	clbB	clbC	clbD	clbE	clbF	clbG	clbH	clbI	clbL	clbM	clbN	clbO	clbP	clbQ	spurious_clb_hits	AbST	Aerobactin
CRKP24001	Klebsiella pneumoniae	1773	48174	328756	9696682	no	total_size	ST859	3	3	1	1	1	1	1	143-3LV	ybt 14; ICEKp12	4	4	5	4	1	294	329	2	4	101	2	-	0	-	-	-	-	-	-	-	-	-	-	-	-	-	-	-	-	-	1	iuc 1
CRKP24002	Klebsiella pneumoniae	111	146136	338408	5804584	no	-	ST11	3	3	1	1	1	1	4	503-1LV	ybt 9; ICEKp3	140	11	6	5	1	305	65	9	5	5	11	-	0	-	-	-	-	-	-	-	-	-	-	-	-	-	-	-	-	-	1	iuc 1
CRKP24003	Klebsiella pneumoniae	35	323683	878221	5284147	no	-	ST20	2	3	1	1	4	4	4	303-1LV	ybt 13; ICEKp2	6	4	20	61	1	253	272*	2	76	4	2	-	0	-	-	-	-	-	-	-	-	-	-	-	-	-	-	-	-	-	0	-
CRKP24004	Klebsiella pneumoniae	106	151772	338408	5752735	no	-	ST11	3	3	1	1	1	1	4	503-2LV	ybt 9; ICEKp3	140	11	6	5	1	305	65	9	5	5	11*	-	0	-	-	-	-	-	-	-	-	-	-	-	-	-	-	-	-	-	1	iuc 1
CRKP24005	Klebsiella pneumoniae	114	170472	357308	5721913	no	-	ST11	3	3	1	1	1	1	4	503-1LV	ybt 9; ICEKp3	140	11	6	5	1	305	65	9	5	5	11	-	0	-	-	-	-	-	-	-	-	-	-	-	-	-	-	-	-	-	1	iuc 1
CRKP24006	Klebsiella pneumoniae	113	151771	329161	5743682	no	-	ST11	3	3	1	1	1	1	4	503-2LV	ybt 9; ICEKp3	140	11	6	5	1	305	65	9	5	5	11*	-	0	-	-	-	-	-	-	-	-	-	-	-	-	-	-	-	-	-	0	-
CRKP24007	Klebsiella pneumoniae	110	151533	328758	5804611	no	-	ST11	3	3	1	1	1	1	4	503-2LV	ybt 9; ICEKp3	140	11	6	5	1	305	65	9	5	5	222	-	0	-	-	-	-	-	-	-	-	-	-	-	-	-	-	-	-	-	1	iuc 1
CRKP24008	Klebsiella pneumoniae	111	151796	365674	5791243	no	-	ST11	3	3	1	1	1	1	4	503-2LV	ybt 9; ICEKp3	140	11	6	5	1	305	65	9	5	5	11*	-	0	-	-	-	-	-	-	-	-	-	-	-	-	-	-	-	-	-	1	iuc 1
CRKP24009	Klebsiella pneumoniae	96	155729	365142	5670391	no	-	ST11	3	3	1	1	1	1	4	503-2LV	ybt 9; ICEKp3	140	11	6	5	1	305	65	9	5	5	11*	-	0	-	-	-	-	-	-	-	-	-	-	-	-	-	-	-	-	-	1	iuc 1
CRKP24010	Klebsiella pneumoniae	111	131503	328755	5654474	no	-	ST859	3	3	1	1	1	1	1	143-3LV	ybt 14; ICEKp12	4	4	5	4	1	294	329	2	4	101	2	-	0	-	-	-	-	-	-	-	-	-	-	-	-	-	-	-	-	-	1	iuc 1
CRKP24011	Klebsiella pneumoniae	112	120655	366010	5726072	no	-	ST11	3	3	1	1	1	1	4	503-2LV	ybt 9; ICEKp3	140	11	6	5	1	305	65	9	5	5	244	-	0	-	-	-	-	-	-	-	-	-	-	-	-	-	-	-	-	-	1-1LV	iuc 1
CRKP24012	Klebsiella pneumoniae	114	114885	355121	5724558	no	-	ST11	3	3	1	1	1	1	4	503-2LV	ybt 9; ICEKp3	140	11	6	5	1	305	65	9	5	5	244	-	0	-	-	-	-	-	-	-	-	-	-	-	-	-	-	-	-	-	1-1LV	iuc 1
CRKP24013	Klebsiella pneumoniae	114	108849	328757	5766132	no	-	ST859	3	3	1	1	1	1	1	143-3LV	ybt 14; ICEKp12	4	4	5	4	1	294	329	2	4	101	2	-	0	-	-	-	-	-	-	-	-	-	-	-	-	-	-	-	-	-	1	iuc 1
CRKP24014	Klebsiella pneumoniae	118	127878	328759	5958060	no	-	ST11	3	3	1	1	1	1	4	503	ybt 9; ICEKp3	140	11	6	5	1	60	65	9	5	5	11	-	0	-	-	-	-	-	-	-	-	-	-	-	-	-	-	-	-	-	1	iuc 1
CRKP24015	Klebsiella pneumoniae	96	108156	337821	5690400	no	-	ST11	3	3	1	1	1	1	4	503	ybt 9; ICEKp3	140	11	6	5	1	60	65	9	5	5	11	-	0	-	-	-	-	-	-	-	-	-	-	-	-	-	-	-	-	-	1	iuc 1
CRKP24016	Klebsiella pneumoniae	121	104609	329067	5744361	no	-	ST859	3	3	1	1	1	1	1	143-3LV	ybt 14; ICEKp12	4	4	5	4	1	294	329	2	4	101	2	-	0	-	-	-	-	-	-	-	-	-	-	-	-	-	-	-	-	-	1	iuc 1
CRKP24017	Klebsiella pneumoniae	106	151775	352731	5804211	no	-	ST11	3	3	1	1	1	1	4	503-2LV	ybt 9; ICEKp3	140	11	6	5	1	305	65	9	5	5	222	-	0	-	-	-	-	-	-	-	-	-	-	-	-	-	-	-	-	-	1	iuc 1
CRKP24021	Klebsiella pneumoniae	109	124316	328758	5679421	no	-	ST859	3	3	1	1	1	1	1	143-3LV	ybt 14; ICEKp12	4	4	5	4	1	294	329	2	4	101	2	-	0	-	-	-	-	-	-	-	-	-	-	-	-	-	-	-	-	-	1	iuc 1
CRKP24022	Klebsiella pneumoniae	124	120631	355121	5774509	no	-	ST11	3	3	1	1	1	1	4	503-2LV	ybt 9; ICEKp3	140	11	6	5	1	305	65	9	5	5	244	-	0	-	-	-	-	-	-	-	-	-	-	-	-	-	-	-	-	-	1	iuc 1
CRKP24023	Klebsiella pneumoniae	110	131503	328755	5652457	no	-	ST859	3	3	1	1	1	1	1	143-3LV	ybt 14; ICEKp12	4	4	5	4	1	294	329	2	4	101	2	-	0	-	-	-	-	-	-	-	-	-	-	-	-	-	-	-	-	-	1	iuc 1
CRKP24024	Klebsiella pneumoniae	71	261448	856981	5516723	no	-	ST273	3	4	6	1	7	4	4	0	-	-	-	-	-	-	-	-	-	-	-	-	-	0	-	-	-	-	-	-	-	-	-	-	-	-	-	-	-	-	-	0	-
CRKP24025	Klebsiella pneumoniae	97	152377	365805	5642686	no	-	ST11	3	3	1	1	1	1	4	503-3LV	ybt 9; ICEKp3	140	11	6	5	1	305	65*	9	5	5	11*	-	0	-	-	-	-	-	-	-	-	-	-	-	-	-	-	-	-	-	1	iuc 1
CRKP24027	Klebsiella pneumoniae	98	155729	365805	5642225	no	-	ST11	3	3	1	1	1	1	4	503-2LV	ybt 9; ICEKp3	140	11	6	5	1	305	65	9	5	5	11*	-	0	-	-	-	-	-	-	-	-	-	-	-	-	-	-	-	-	-	1	iuc 1
CRKP24028	Klebsiella pneumoniae	95	156204	365805	5640777	no	-	ST11	3	3	1	1	1	1	4	503-2LV	ybt 9; ICEKp3	140	11	6	5	1	305	65	9	5	5	11*	-	0	-	-	-	-	-	-	-	-	-	-	-	-	-	-	-	-	-	1	iuc 1
CRKP24029	Klebsiella pneumoniae	94	155729	365520	5640727	no	-	ST11	3	3	1	1	1	1	4	503-2LV	ybt 9; ICEKp3	140	11	6	5	1	305	65	9	5	5	11*	-	0	-	-	-	-	-	-	-	-	-	-	-	-	-	-	-	-	-	1	iuc 1
CRKP24031	Klebsiella pneumoniae	80	192056	418855	5652439	no	-	ST15	1	1	1	1	1	1	1	143-3LV	ybt 14; ICEKp12	4	4	5	4	1	294	329	2	4	101	2	-	0	-	-	-	-	-	-	-	-	-	-	-	-	-	-	-	-	-	0	-
CRKP24032	Klebsiella pneumoniae	49	270403	506829	5459398	no	-	ST11	3	3	1	1	1	1	4	26-3LV	ybt 10; ICEKp4	16	12	4	3	3*	35*	33*	3	10	9	2	-	0	-	-	-	-	-	-	-	-	-	-	-	-	-	-	-	-	-	0	-
CRKP24033	Klebsiella pneumoniae	50	270363	506829	5459660	no	-	ST11	3	3	1	1	1	1	4	26-3LV	ybt 10; ICEKp4	16	12	4	3	3*	35*	33*	3	10	9	2	-	0	-	-	-	-	-	-	-	-	-	-	-	-	-	-	-	-	-	0	-
CRKP24036	Klebsiella pneumoniae	111	112531	351534	5729052	no	-	ST859	3	3	1	1	1	1	1	143-3LV	ybt 14; ICEKp12	4	4	5	4	1	294	329	2	4	101	2	-	0	-	-	-	-	-	-	-	-	-	-	-	-	-	-	-	-	-	1	iuc 1
CRKP24037	Klebsiella pneumoniae	104	155729	365142	5689762	no	-	ST11	3	3	1	1	1	1	4	503-2LV	ybt 9; ICEKp3	140	11	6	5	1	305	65	9	5	5	11*	-	0	-	-	-	-	-	-	-	-	-	-	-	-	-	-	-	-	-	1	iuc 1
CRKP24038	Klebsiella pneumoniae	116	112535	328755	5745159	no	-	ST859	3	3	1	1	1	1	1	143-3LV	ybt 14; ICEKp12	4	4	5	4	1	294	329	2	4	101	2	-	0	-	-	-	-	-	-	-	-	-	-	-	-	-	-	-	-	-	1	iuc 1
CRKP24039	Klebsiella pneumoniae	131	110827	392218	5779286	no	-	ST11	3	3	1	1	1	1	4	503	ybt 9; ICEKp3	140	11	6	5	1	60	65	9	5	5	11	-	0	-	-	-	-	-	-	-	-	-	-	-	-	-	-	-	-	-	1	iuc 1
CRKP24041	Klebsiella pneumoniae	110	127902	290025	5669975	no	-	ST11	3	3	1	1	1	1	4	503	ybt 9; ICEKp3	140	11	6	5	1	60	65	9	5	5	11	-	0	-	-	-	-	-	-	-	-	-	-	-	-	-	-	-	-	-	1	iuc 1
CRKP24042	Klebsiella pneumoniae	113	121145	328757	5768224	no	-	ST859	3	3	1	1	1	1	1	143-3LV	ybt 14; ICEKp12	4	4	5	4	1	294	329	2	4	101	2	-	0	-	-	-	-	-	-	-	-	-	-	-	-	-	-	-	-	-	1	iuc 1
CRKP24043	Klebsiella pneumoniae	123	141297	365186	5928901	no	-	ST11	3	3	1	1	1	1	4	503-1LV	ybt 9; ICEKp3	140	11	6	5	1	305	65	9	5	5	11	-	0	-	-	-	-	-	-	-	-	-	-	-	-	-	-	-	-	-	1	iuc 1
CRKP24044	Klebsiella pneumoniae	110	124316	328757	5765908	no	-	ST859	3	3	1	1	1	1	1	143-3LV	ybt 14; ICEKp12	4	4	5	4	1	294	329	2	4	101	2	-	0	-	-	-	-	-	-	-	-	-	-	-	-	-	-	-	-	-	1	iuc 1
CRKP24045	Klebsiella pneumoniae	89	148563	418857	5835454	no	-	ST15	1	1	1	1	1	1	1	143-3LV	ybt 14; ICEKp12	4	4	5	4	1	294	329	2	4	101	2	-	0	-	-	-	-	-	-	-	-	-	-	-	-	-	-	-	-	-	0	-
CRKP24046	Klebsiella pneumoniae	84	184118	584976	5712438	no	-	ST15	1	1	1	1	1	1	1	143-3LV	ybt 14; ICEKp12	4	4	5	4	1	294	329	2	4	101	2	-	0	-	-	-	-	-	-	-	-	-	-	-	-	-	-	-	-	-	0	-
CRKP24048	Klebsiella pneumoniae	93	155729	365142	5632383	no	-	ST11	3	3	1	1	1	1	4	503-2LV	ybt 9; ICEKp3	140	11	6	5	1	305	65	9	5	5	11*	-	0	-	-	-	-	-	-	-	-	-	-	-	-	-	-	-	-	-	1	iuc 1
CRKP24049	Klebsiella pneumoniae	97	151796	365805	5649960	no	-	ST11	3	3	1	1	1	1	4	503-2LV	ybt 9; ICEKp3	140	11	6	5	1	305	65	9	5	5	11*	-	0	-	-	-	-	-	-	-	-	-	-	-	-	-	-	-	-	-	1	iuc 1
CRKP24050	Klebsiella pneumoniae	98	152377	365142	5641108	no	-	ST11	3	3	1	1	1	1	4	503-2LV	ybt 9; ICEKp3	140	11	6	5	1	305	65	9	5	5	11*	-	0	-	-	-	-	-	-	-	-	-	-	-	-	-	-	-	-	-	1	iuc 1
CRKP24051	Klebsiella pneumoniae	97	152377	365520	5635663	no	-	ST11	3	3	1	1	1	1	4	503-2LV	ybt 9; ICEKp3	140	11	6	5	1	305	65	9	5	5	11*	-	0	-	-	-	-	-	-	-	-	-	-	-	-	-	-	-	-	-	1	iuc 1
CRKP24052	Klebsiella pneumoniae	99	155729	365142	5640172	no	-	ST11	3	3	1	1	1	1	4	503-2LV	ybt 9; ICEKp3	140	11	6	5	1	305	65	9	5	5	11*	-	0	-	-	-	-	-	-	-	-	-	-	-	-	-	-	-	-	-	1	iuc 1
CRKP24053	Klebsiella pneumoniae	103	146160	365520	5654105	no	-	ST11	3	3	1	1	1	1	4	503-2LV	ybt 9; ICEKp3	140	11	6	5	1	305	65	9	5	5	11*	-	0	-	-	-	-	-	-	-	-	-	-	-	-	-	-	-	-	-	1	iuc 1
CRKP24054	Klebsiella pneumoniae	99	155729	365520	5638037	no	-	ST11	3	3	1	1	1	1	4	503-2LV	ybt 9; ICEKp3	140	11	6	5	1	305	65	9	5	5	11*	-	0	-	-	-	-	-	-	-	-	-	-	-	-	-	-	-	-	-	1	iuc 1
CRKP24055	Klebsiella pneumoniae	93	155729	365142	5623378	no	-	ST11	3	3	1	1	1	1	4	503-2LV	ybt 9; ICEKp3	140	11	6	5	1	305	65	9	5	5	11*	-	0	-	-	-	-	-	-	-	-	-	-	-	-	-	-	-	-	-	1	iuc 1
CRKP24056	Klebsiella pneumoniae	113	108825	328738	5665574	no	-	ST859	3	3	1	1	1	1	1	143-3LV	ybt 14; ICEKp12	4	4	5	4	1	294	329	2	4	101	2	-	0	-	-	-	-	-	-	-	-	-	-	-	-	-	-	-	-	-	1-1LV	iuc 1
CRKP24057	Klebsiella pneumoniae	87	140822	322856	5711246	no	-	ST4845	2	1	62	3	10	4	4	0	-	-	-	-	-	-	-	-	-	-	-	-	-	0	-	-	-	-	-	-	-	-	-	-	-	-	-	-	-	-	-	0	-
CRKP24059	Klebsiella pneumoniae	100	124906	366085	5854468	no	-	ST11	3	3	1	1	1	1	4	503	ybt 9; ICEKp3	140	11	6	5	1	60	65	9	5	5	11	-	0	-	-	-	-	-	-	-	-	-	-	-	-	-	-	-	-	-	1	iuc 1
CRKP24060	Klebsiella pneumoniae	110	112531	328755	5728101	no	-	ST859	3	3	1	1	1	1	1	143-3LV	ybt 14; ICEKp12	4	4	5	4	1	294	329	2	4	101	2	-	0	-	-	-	-	-	-	-	-	-	-	-	-	-	-	-	-	-	1	iuc 1
CRKP24061	Klebsiella pneumoniae	110	124906	328985	5854556	no	-	ST11	3	3	1	1	1	1	4	503	ybt 9; ICEKp3	140	11	6	5	1	60	65	9	5	5	11	-	0	-	-	-	-	-	-	-	-	-	-	-	-	-	-	-	-	-	1	iuc 1
CRKP24062	Klebsiella pneumoniae	39	322587	1110724	5456207	no	-	ST107	2	1	2	17	27	1	39	0	-	-	-	-	-	-	-	-	-	-	-	-	-	0	-	-	-	-	-	-	-	-	-	-	-	-	-	-	-	-	-	32-2LV	iuc 3
CRKP24063	Klebsiella pneumoniae	126	99704	365142	5802484	no	-	ST11	3	3	1	1	1	1	4	503	ybt 9; ICEKp3	140	11	6	5	1	60	65	9	5	5	11	-	0	-	-	-	-	-	-	-	-	-	-	-	-	-	-	-	-	-	1	iuc 1
CRKP24064	Klebsiella pneumoniae	49	235460	1071175	5487708	no	-	ST40	2	1	10	1	4	1	21	0	-	-	-	-	-	-	-	-	-	-	-	-	-	0	-	-	-	-	-	-	-	-	-	-	-	-	-	-	-	-	-	0	-
CRKP24065	Klebsiella pneumoniae	110	152349	365143	5969238	no	-	ST11	3	3	1	1	1	1	4	503	ybt 9; ICEKp3	140	11	6	5	1	60	65	9	5	5	11	-	0	-	-	-	-	-	-	-	-	-	-	-	-	-	-	-	-	-	1	iuc 1
CRKP24066	Klebsiella pneumoniae	114	152377	365143	5790923	no	-	ST11	3	3	1	1	1	1	4	503-2LV	ybt 9; ICEKp3	140	11	6	5	1	305	65	9	5	5	11*	-	0	-	-	-	-	-	-	-	-	-	-	-	-	-	-	-	-	-	1	iuc 1
CRKP24067	Klebsiella pneumoniae	123	135589	392981	5730114	no	-	ST11-1LV	3*	3	1	1	1	1	4	503	ybt 9; ICEKp3	140	11	6	5	1	60	65	9	5	5	11	-	0	-	-	-	-	-	-	-	-	-	-	-	-	-	-	-	-	-	1	iuc 1
CRKP24068	Klebsiella pneumoniae	100	151843	365143	5650815	no	-	ST11	3	3	1	1	1	1	4	503-2LV	ybt 9; ICEKp3	140	11	6	5	1	305	65	9	5	5	11*	-	0	-	-	-	-	-	-	-	-	-	-	-	-	-	-	-	-	-	1	iuc 1
CRKP24069	Klebsiella pneumoniae	103	151796	365142	5652878	no	-	ST11	3	3	1	1	1	1	4	503-2LV	ybt 9; ICEKp3	140	11	6	5	1	305	65	9	5	5	11*	-	0	-	-	-	-	-	-	-	-	-	-	-	-	-	-	-	-	-	1	iuc 1
CRKP24070	Klebsiella pneumoniae	91	176091	338408	5587835	no	-	ST11	3	3	1	1	1	1	4	503-2LV	ybt 9; ICEKp3	140	11	6	5	1	305	65	9	5	5	11*	-	0	-	-	-	-	-	-	-	-	-	-	-	-	-	-	-	-	-	1	iuc 1
CRKP24072	Klebsiella pneumoniae	102	152353	328758	5674372	no	-	ST11	3	3	1	1	1	1	4	503-1LV	ybt 9; ICEKp3 (truncated)	140	11	6	5	1	305*-46%	65	9	5	5	11	-	0	-	-	-	-	-	-	-	-	-	-	-	-	-	-	-	-	-	1-1LV	iuc 1
CRKP24073	Klebsiella pneumoniae	106	134043	270381	5657793	no	-	ST11	3	3	1	1	1	1	4	503	ybt 9; ICEKp3	140	11	6	5	1	60	65	9	5	5	11	-	0	-	-	-	-	-	-	-	-	-	-	-	-	-	-	-	-	-	1	iuc 1
CRKP24074	Klebsiella pneumoniae	103	112506	328731	5475729	no	-	ST859	3	3	1	1	1	1	1	143-3LV	ybt 14; ICEKp12	4	4	5	4	1	294	329	2	4	101	2	-	0	-	-	-	-	-	-	-	-	-	-	-	-	-	-	-	-	-	1	iuc 1
CRKP24075	Klebsiella pneumoniae	123	108677	221791	5624668	no	-	ST11	3	3	1	1	1	1	4	503-1LV	ybt 9; ICEKp3	140	11	6	5	1	305	65	9	5	5	11	-	0	-	-	-	-	-	-	-	-	-	-	-	-	-	-	-	-	-	1	iuc 1
CRKP24076	Klebsiella pneumoniae	70	192056	474947	5589648	no	-	ST15	1	1	1	1	1	1	1	143-3LV	ybt 14; ICEKp12	4	4	5	4	1	294	329	2	4	101	2	-	0	-	-	-	-	-	-	-	-	-	-	-	-	-	-	-	-	-	0	-
CRKP24077	Klebsiella pneumoniae	53	341842	655154	5368500	no	-	ST534-1LV	2	1	1	2	61	4	16	0	-	-	-	-	-	-	-	-	-	-	-	-	-	0	-	-	-	-	-	-	-	-	-	-	-	-	-	-	-	-	-	0	-
CRKP24078	Klebsiella pneumoniae	127	124882	328961	5799612	no	-	ST11	3	3	1	1	1	1	4	503	ybt 9; ICEKp3	140	11	6	5	1	60	65	9	5	5	11	-	0	-	-	-	-	-	-	-	-	-	-	-	-	-	-	-	-	-	1	iuc 1
CRKP24079	Klebsiella pneumoniae	76	240758	546333	5761818	no	-	ST307	4	1	2	52	1	1	7	0	-	-	-	-	-	-	-	-	-	-	-	-	-	0	-	-	-	-	-	-	-	-	-	-	-	-	-	-	-	-	-	0	-
CRKP24081	Klebsiella pneumoniae	76	204986	402505	5406433	no	-	ST950	2	1	1	20	56	4	31	0	-	-	-	-	-	-	-	-	-	-	-	-	-	0	-	-	-	-	-	-	-	-	-	-	-	-	-	-	-	-	-	0	-
CRKP24082	Klebsiella pneumoniae	92	152353	338408	5586373	no	-	ST11	3	3	1	1	1	1	4	503-2LV	ybt 9; ICEKp3	140	11	6	5	1	305	65	9	5	5	11*	-	0	-	-	-	-	-	-	-	-	-	-	-	-	-	-	-	-	-	1	iuc 1
CRKP24083	Klebsiella pneumoniae	103	152353	338408	5644410	no	-	ST11	3	3	1	1	1	1	4	503-2LV	ybt 9; ICEKp3	140	11	6	5	1	305	65	9	5	5	11*	-	0	-	-	-	-	-	-	-	-	-	-	-	-	-	-	-	-	-	1	iuc 1
CRKP24084	Klebsiella pneumoniae	122	129437	328758	5751782	no	-	ST11	3	3	1	1	1	1	4	503-2LV	ybt 9; ICEKp3	140	11	6	5	1	305	65	9	5	5	11*	-	0	-	-	-	-	-	-	-	-	-	-	-	-	-	-	-	-	-	1	iuc 1
CRKP24085	Klebsiella pneumoniae	123	129438	316754	5743203	no	-	ST11	3	3	1	1	1	1	4	503-2LV	ybt 9; ICEKp3	140	11	6	5	1	305	65	9	5	5	11*	-	0	-	-	-	-	-	-	-	-	-	-	-	-	-	-	-	-	-	1-1LV	iuc 1
CRKP24086	Klebsiella pneumoniae	93	152353	328735	5616374	no	-	ST11	3	3	1	1	1	1	4	503-2LV	ybt 9; ICEKp3	140	11	6	5	1	305	65	9	5	5	11*	-	0	-	-	-	-	-	-	-	-	-	-	-	-	-	-	-	-	-	1	iuc 1
CRKP24087	Klebsiella pneumoniae	101	128204	365416	5670050	no	-	ST11	3	3	1	1	1	1	4	503-2LV	ybt 9; ICEKp3	140	11	6	5	1	305	65	9	5	5	244	-	0	-	-	-	-	-	-	-	-	-	-	-	-	-	-	-	-	-	1	iuc 1
CRKP24088	Klebsiella pneumoniae	91	152353	338408	5548580	no	-	ST11	3	3	1	1	1	1	4	503-2LV	ybt 9; ICEKp3	140	11	6	5	1	305	65	9	5	5	11*	-	0	-	-	-	-	-	-	-	-	-	-	-	-	-	-	-	-	-	1	iuc 1
CRKP24090	Klebsiella pneumoniae	89	155705	343215	5598727	no	-	ST11	3	3	1	1	1	1	4	503-2LV	ybt 9; ICEKp3	140	11	6	5	1	305	65	9	5	5	11*	-	0	-	-	-	-	-	-	-	-	-	-	-	-	-	-	-	-	-	1	iuc 1
CRKP24091	Klebsiella pneumoniae	68	166449	474501	5601898	no	-	ST15	1	1	1	1	1	1	1	135-4LV	ybt 14; ICEKp5 (truncated)	4	4	5	4	1	27*-0%	329	2	4	101	2	-	0	-	-	-	-	-	-	-	-	-	-	-	-	-	-	-	-	-	0	-
CRKP24092	Klebsiella pneumoniae	64	277745	524493	5601791	no	-	ST307	4	1	2	52	1	1	7	0	-	-	-	-	-	-	-	-	-	-	-	-	-	0	-	-	-	-	-	-	-	-	-	-	-	-	-	-	-	-	-	0	-
CRKP24093	Klebsiella pneumoniae	65	261812	524472	5644841	no	-	ST307	4	1	2	52	1	1	7	0	-	-	-	-	-	-	-	-	-	-	-	-	-	0	-	-	-	-	-	-	-	-	-	-	-	-	-	-	-	-	-	0	-
CRKP24095	Klebsiella pneumoniae	116	129459	303665	5649171	no	-	ST11-1LV	3*	3	1	1	1	1	4	503	ybt 9; ICEKp3	140	11	6	5	1	60	65	9	5	5	11	-	0	-	-	-	-	-	-	-	-	-	-	-	-	-	-	-	-	-	1	iuc 1
CRKP24096	Klebsiella pneumoniae	102	104585	328738	5575882	no	-	ST859	3	3	1	1	1	1	1	143-3LV	ybt 14; ICEKp12	4	4	5	4	1	294	329	2	4	101	2	-	0	-	-	-	-	-	-	-	-	-	-	-	-	-	-	-	-	-	1	iuc 1
CRKP24097	Klebsiella pneumoniae	114	110757	328781	5726782	no	-	ST11	3	3	1	1	1	1	4	503-1LV	ybt 9; ICEKp3	140	11	6	5	1	305	65	9	5	5	11	-	0	-	-	-	-	-	-	-	-	-	-	-	-	-	-	-	-	-	1	iuc 1
CRKP24098	Klebsiella pneumoniae	104	124286	328731	5556768	no	-	ST859	3	3	1	1	1	1	1	143-3LV	ybt 14; ICEKp12	4	4	5	4	1	294	329	2	4	101	2	-	0	-	-	-	-	-	-	-	-	-	-	-	-	-	-	-	-	-	0	-
CRKP24099	Klebsiella pneumoniae	63	198827	487763	5447979	no	-	ST37	2	9	2	1	13	1	16	0	-	-	-	-	-	-	-	-	-	-	-	-	-	0	-	-	-	-	-	-	-	-	-	-	-	-	-	-	-	-	-	0	-
CRKP24100	Klebsiella pneumoniae	44	196752	441490	5315935	no	-	ST147	3	4	6	1	7	4	38	0	-	-	-	-	-	-	-	-	-	-	-	-	-	0	-	-	-	-	-	-	-	-	-	-	-	-	-	-	-	-	-	0	-
CRKP24101	Klebsiella pneumoniae	97	151772	338408	5590121	no	-	ST11	3	3	1	1	1	1	4	503-2LV	ybt 9; ICEKp3	140	11	6	5	1	305	65	9	5	5	11*	-	0	-	-	-	-	-	-	-	-	-	-	-	-	-	-	-	-	-	1	iuc 1
CRKP24102	Klebsiella pneumoniae	105	151772	338408	5602481	no	-	ST11	3	3	1	1	1	1	4	503-2LV	ybt 9; ICEKp3	140	11	6	5	1	305	65	9	5	5	11*	-	0	-	-	-	-	-	-	-	-	-	-	-	-	-	-	-	-	-	1	iuc 1
CRKP24103	Klebsiella pneumoniae	82	185335	382564	5632668	no	-	ST15	1	1	1	1	1	1	1	143-3LV	ybt 14; ICEKp12	4	4	5	4	1	294	329	2	4	101	2	-	0	-	-	-	-	-	-	-	-	-	-	-	-	-	-	-	-	-	0	-
CRKP24104	Klebsiella pneumoniae	92	156368	338408	5617177	no	-	ST11	3	3	1	1	1	1	4	503-2LV	ybt 9; ICEKp3	140	11	6	5	1	305	65	9	5	5	11*	-	0	-	-	-	-	-	-	-	-	-	-	-	-	-	-	-	-	-	1	iuc 1
CRKP24105	Klebsiella pneumoniae	107	152353	328758	5726397	no	-	ST11	3	3	1	1	1	1	4	503-2LV	ybt 9; ICEKp3	140	11	6	5	1	305	65	9	5	5	11*	-	0	-	-	-	-	-	-	-	-	-	-	-	-	-	-	-	-	-	1	iuc 1
CRKP24106	Klebsiella pneumoniae	54	185225	429402	5499390	no	-	ST15	1	1	1	1	1	1	1	143-3LV	ybt 14; ICEKp12	4	4	5	4	1	294	329	2	4	101	2	-	0	-	-	-	-	-	-	-	-	-	-	-	-	-	-	-	-	-	0	-
CRKP24107	Klebsiella pneumoniae	103	151819	601988	5753656	no	-	ST5422	3	3	1	1	1	1	9	209-1LV	ybt 9; ICEKp3	5	19	6	5	1	51	242	9	5	5	21	-	0	-	-	-	-	-	-	-	-	-	-	-	-	-	-	-	-	-	1	iuc 1
CRKP24108	Klebsiella pneumoniae	116	108825	353427	5749219	no	-	ST11	3	3	1	1	1	1	4	503	ybt 9; ICEKp3	140	11	6	5	1	60	65	9	5	5	11	-	0	-	-	-	-	-	-	-	-	-	-	-	-	-	-	-	-	-	1	iuc 1
CRKP24109	Klebsiella pneumoniae	96	127904	294443	5630750	no	-	ST11	3	3	1	1	1	1	4	503-1LV	ybt 9; ICEKp3 (truncated)	140	11	6	5	1	60*-44%	65	9	5	5	11	-	0	-	-	-	-	-	-	-	-	-	-	-	-	-	-	-	-	-	1-1LV	iuc 1
CRKP24110	Klebsiella pneumoniae	101	141089	338556	5749636	no	-	ST11	3	3	1	1	1	1	4	503-1LV	ybt 9; ICEKp3	140	11	6	5	1	305	65	9	5	5	11	-	0	-	-	-	-	-	-	-	-	-	-	-	-	-	-	-	-	-	1	iuc 1
CRKP24111	Klebsiella pneumoniae	94	156374	338408	5587756	no	-	ST11	3	3	1	1	1	1	4	503-2LV	ybt 9; ICEKp3	140	11	6	5	1	305	65	9	5	5	11*	-	0	-	-	-	-	-	-	-	-	-	-	-	-	-	-	-	-	-	1	iuc 1
CRKP24112	Klebsiella pneumoniae	120	136629	310391	5378064	no	-	ST11	3	3	1	1	1	1	4	503-1LV	ybt 9; ICEKp3	140	11	6	5	1	60	65*	9	5	5	11	-	0	-	-	-	-	-	-	-	-	-	-	-	-	-	-	-	-	-	1	iuc 1
CRKP24113	Klebsiella pneumoniae	110	203996	395703	5595541	no	-	ST54	2	1	1	13	16	15	4	0	-	-	-	-	-	-	-	-	-	-	-	-	-	0	-	-	-	-	-	-	-	-	-	-	-	-	-	-	-	-	-	0	-
[truncated: 62 more columns]

## Sheet: Table S3
Table S3. Minimal inhibitory concentration (MIC) for antimicrobials of 99 CRKP isolates
Strain No.	Antimicrobial agent
	CIP	AMP	AMS	CT	CFZ	CTX	CFX	CPM	CXM	CZA	IMP	CAZ	ETP	SXT	NAL	CHL	GEN	TET	TIG	AMK	PB	MEM	STR
CRKP24001	>32	>64	>64	1	>32	>16	>64	>64	>32	4	>8	>32	>8	2	>64	16	>32	>32	0.5	>64	1	>4	8
CRKP24002	>32	>64	>64	1	>32	>16	>64	>64	>32	4	>8	>32	>8	1	>64	>64	>32	>32	0.5	>64	2	>4	8
CRKP24003	0.5	>64	>64	2	>32	>16	>64	32	>32	>8	>8	>32	>8	<=0.25	8	8	<=1	2	<=0.25	<=2	2	>4	8
CRKP24004	>32	>64	>64	1	>32	>16	>64	>64	>32	4	>8	>32	>8	>8	>64	>64	>32	>32	0.5	>64	1	>4	<=4
CRKP24005	>32	>64	>64	0.25	>32	>16	>64	>64	>32	>8	>8	>32	>8	>8	>64	>64	>32	>32	0.5	>64	1	>4	<=4
CRKP24006	>32	>64	>64	1	>32	>16	>64	>64	>32	8	>8	>32	>8	>8	>64	>64	>32	>32	0.5	>64	1	>4	<=4
CRKP24007	>32	>64	>64	1	>32	>16	>64	>64	>32	8	>8	>32	>8	>8	>64	>64	>32	>32	0.5	>64	1	>4	8
CRKP24008	>32	>64	>64	2	>32	>16	>64	>64	>32	8	>8	>32	>8	>8	>64	>64	>32	>32	1	>64	1	>4	<=4
CRKP24009	>32	>64	>64	2	>32	>16	>64	>64	>32	4	>8	>32	>8	>8	>64	>64	>32	4	0.5	>64	2	>4	<=4
CRKP24010	>32	>64	>64	2	>32	>16	>64	>64	>32	4	>8	>32	>8	>8	>64	<=2	>32	>32	0.5	>64	1	>4	<=4
CRKP24011	>32	>64	>64	2	>32	>16	>64	>64	>32	8	>8	>32	>8	>8	>64	16	>32	8	0.5	>64	2	>4	16
CRKP24012	>32	>64	>64	2	>32	>16	>64	>64	>32	8	>8	>32	>8	>8	>64	16	>32	4	0.5	>64	1	>4	16
CRKP24013	>32	>64	>64	2	>32	>16	>64	>64	>32	4	>8	>32	>8	>8	>64	16	>32	>32	0.5	>64	2	>4	16
CRKP24014	>32	>64	>64	>8	>32	>16	>64	>64	>32	4	>8	>32	>8	<=0.25	>64	8	<=1	8	0.5	4	>4	>4	8
CRKP24015	32	>64	>64	2	>32	>16	64	64	>32	2	8	>32	>8	8	>64	8	<=1	4	<=0.25	8	1	>4	8
CRKP24016	>32	>64	>64	>8	>32	>16	>64	>64	>32	>8	>8	>32	>8	>8	>64	8	>32	>32	0.5	>64	>4	>4	<=4
CRKP24017	>32	>64	>64	2	>32	>16	>64	>64	>32	8	>8	>32	>8	>8	>64	>64	>32	>32	1	>64	2	>4	16
CRKP24021	>32	>64	>64	2	>32	>16	>64	>64	>32	>8	>8	>32	>8	>8	>64	16	>32	>32	1	>64	1	>4	8
CRKP24022	>32	>64	>64	2	>32	>16	>64	>64	>32	8	>8	>32	>8	>8	>64	16	>32	4	0.5	>64	1	<=0.12	16
CRKP24023	32	>64	>64	>8	>32	>16	>64	>64	>32	8	>8	>32	>8	>8	>64	4	>32	>32	0.5	>64	2	>4	<=4
CRKP24024	>32	>64	>64	4	>32	>16	64	>64	4	1	>8	>32	>8	>8	>64	>64	>32	>32	1	>64	2	<=0.12	>32
CRKP24025	>32	>64	>64	2	>32	>16	64	64	>32	2	8	>32	>8	>8	>64	>64	>32	8	0.5	>64	2	>4	<=4
CRKP24027	>32	>64	>64	2	>32	>16	>64	>64	>32	8	>8	>32	>8	>8	>64	>64	>32	4	0.5	>64	2	>4	<=4
CRKP24028	>32	>64	>64	2	>32	>16	>64	>64	>32	8	>8	>32	>8	>8	>64	>64	>32	4	0.5	>64	1	>4	<=4
CRKP24029	>32	>64	>64	2	>32	>16	>64	>64	>32	4	>8	>32	>8	>8	>64	>64	>32	4	0.5	>64	1	>4	<=4
CRKP24031	>32	>64	>64	2	>32	>16	>64	>64	>32	4	>8	>32	>8	<=0.25	>64	8	<=1	>32	0.5	16	2	>4	<=4
CRKP24032	>32	>64	>64	>8	>32	>16	>64	64	>32	>8	8	>32	8	0.5	>64	>64	<=1	32	0.5	16	>4	>4	>32
CRKP24033	>32	>64	>64	>8	>32	>16	>64	>64	>32	>8	>8	>32	>8	0.5	>64	>64	<=1	32	0.5	16	>4	>4	16
CRKP24036	>32	>64	>64	2	>32	>16	>64	>64	>32	4	>8	>32	>8	>8	>64	16	>32	>32	1	>64	1	>4	<=4
CRKP24037	>32	>64	>64	2	>32	>16	>64	>64	>32	4	>8	>32	>8	>8	>64	>64	>32	>32	0.5	>64	2	>4	<=4
CRKP24038	>32	>64	>64	2	>32	>16	>64	>64	>32	4	>8	>32	>8	>8	>64	16	>32	>32	2	>64	2	>4	<=4
CRKP24039	>32	>64	>64	2	>32	>16	>64	>64	>32	4	2	32	8	>8	>64	16	>32	>32	<=0.25	>64	4	2	>32
CRKP24041	>32	>64	>64	2	>32	>16	>64	>64	>32	4	>8	>32	>8	1	>64	8	<=1	4	<=0.25	<=2	2	>4	8
CRKP24042	>32	>64	>64	2	>32	>16	>64	>64	>32	4	>8	>32	>8	2	>64	16	>32	>32	2	>64	2	>4	32
CRKP24043	>32	>64	>64	2	>32	>16	>64	>64	>32	8	>8	>32	>8	2	>64	>64	>32	>32	1	>64	2	>4	32
CRKP24044	>32	>64	>64	2	>32	>16	>64	>64	>32	4	>8	>32	>8	>8	>64	16	>32	>32	0.5	>64	1	>4	16
CRKP24045	>32	>64	>64	8	>32	>16	>64	>64	>32	1	>8	32	>8	>8	>64	>64	>32	>32	0.5	<=2	2	>4	8
CRKP24046	>32	>64	>64	2	>32	>16	>64	>64	>32	2	>8	>32	>8	>8	>64	>64	>32	>32	<=0.25	16	2	>4	<=4
CRKP24048	>32	>64	>64	2	>32	>16	>64	>64	>32	8	>8	>32	>8	>8	>64	>64	>32	4	0.5	>64	2	>4	<=4
CRKP24049	>32	>64	>64	2	>32	>16	>64	>64	>32	4	>8	>32	>8	>8	>64	16	>32	4	0.5	>64	2	>4	<=4
CRKP24050	>32	>64	>64	2	>32	>16	>64	>64	>32	4	>8	>32	>8	>8	>64	>64	>32	4	0.5	>64	2	>4	<=4
CRKP24051	32	>64	64	2	>32	>16	>64	32	>32	2	1	>32	2	>8	>64	4	<=1	>32	<=0.25	<=2	2	<=0.12	16
CRKP24052	>32	>64	>64	2	>32	>16	>64	>64	>32	4	>8	>32	>8	>8	>64	>64	>32	4	0.5	>64	2	>4	<=4
CRKP24053	>32	>64	>64	2	>32	>16	>64	>64	>32	4	>8	>32	>8	>8	>64	>64	>32	4	0.5	>64	2	>4	<=4
CRKP24054	>32	>64	>64	2	>32	>16	>64	>64	>32	4	>8	>32	>8	>8	>64	>64	>32	4	0.5	>64	1	>4	<=4
CRKP24055	>32	>64	>64	2	>32	>16	>64	>64	>32	8	>8	>32	>8	>8	>64	>64	>32	4	0.5	>64	2	>4	<=4
CRKP24056	32	>64	>64	<=0.12	>32	>16	>64	>64	>32	2	>8	>32	>8	>8	>64	8	>32	>32	<=0.25	>64	0.25	>4	16
CRKP24057	>32	>64	>64	2	>32	>16	>64	>64	>32	8	>8	>32	>8	>8	>64	>64	>32	4	0.5	>64	2	>4	<=4
CRKP24059	>32	>64	>64	2	>32	>16	>64	>64	>32	4	>8	>32	>8	>8	>64	>64	>32	>32	0.5	>64	2	>4	<=4
CRKP24060	>32	>64	>64	>8	>32		>64	>64	>32	4	>8	>32	>8	>8	>64	>64	>32	>32	0.5	>64	>4	>4	<=4
CRKP24061	>32	>64	>64	2	>32	>16	>64	>64	>32	4	>8	>32	>8	>8	>64	>64	>32	>32	0.5	>64	2	>4	32
CRKP24062	>32	>64	>64	2	>32	>16	>64	64	>32	>8	8	>32	>8	>8	>64	>64	>32	4	0.5	>64	2	>4	<=4
CRKP24063	>32	>64	>64	2	>32	>16	>64	>64	>32	>8	>8	>32	>8	>8	>64	>64	4	>32	0.5	>64	1	>4	<=4
CRKP24064	16	>64	>64	2	>32	4	>64	4	32	2	8	2	>8	>8	32	32	<=1	>32	1	<=2	2	>4	32
CRKP24065	>32	>64	>64	2	>32	>16	>64	>64	>32	>8	>8	>32	>8	2	8	>64	>32	4	<=0.25	>64	2	>4	<=4
CRKP24066	>32	>64	>64	2	>32	>16	>64	>64	>32	>8	<=0.25	>32	8	>8	>64	>64	>32	>32	0.5	>64	2	2	<=4
CRKP24067	>32	>64	>64	2	>32	>16	>64	>64	>32	4	>8	>32	>8	>8	>64	8	>32	>32	0.5	>64	1	>4	>32
CRKP24068	>32	>64	>64	2	>32	>16	>64	>64	>32	4	>8	>32	>8	>8	>64	>64	>32	8	0.5	>64	2	>4	8
CRKP24069	>32	>64	>64	2	>32	>16	>64	>64	>32	4	>8	>32	>8	>8	>64	>64	>32	4	0.5	>64	2	>4	<=4
CRKP24070	>32	>64	>64	0.5	>32	>16	>64	>64	>32	2	>8	>32	>8	>8	>64	>64	>32	16	<=0.25	>64	0.5	>4	<=4
CRKP24072	>32	>64	>64	0.5	>32	>16	>64	>64	1	>8	>8	>32	>8	>8	>64	>64	>32	>32	0.5	>64	0.5	>4	<=4
CRKP24073	>32	>64	>64	0.25	>32	>16	>64	>64	>32	2	>8	>32	>8	>8	>64	>64	>32	>32	<=0.25	>64	0.5	>4	16
CRKP24074	>32	>64	>64	>8	>32	>16	>64	>64	>32	4	>8	>32	>8	>8	>64	16	>32	>32	2	>64	>4	>4	8
CRKP24075	>32	>64	>64	0.25	>32	>16	>64	>64	>32	2	>8	>32	>8	>8	>64	>64	>32	>32	0.5	>64	1	>4	<=4
CRKP24076	16	>64	>64	0.25	>32	>16	>64	>64	>32	0.5	>8	>32	>8	<=0.25	>64	4	>32	2	<=0.25	16	2	>4	<=4
CRKP24077	>32	>64	>64	0.25	>32	>16	>64	32	>32	>8	>8	>32	>8	>8	>64	>64	32	>32	2	4	2	>4	32
CRKP24078	>32	>64	>64	0.25	>32	>16	>64	>64	>32	>8	>8	>32	>8	>8	>64	>64	>32	>32	0.5	>64	0.25	>4	16
CRKP24079	>32	>64	>64	2	>32	>16	>64	>64	>32	>8	>8	>32	>8	>8	>64	16	>32	8	1	>64	2	>4	8
CRKP24081	0.25	64	16	2	4	<=0.25	4	<=1	4	<=0.25	8	0.5	2	>8	<=2	4	>32	>32	<=0.25	4	0.5	<=0.12	8
CRKP24082	>32	>64	>64	2	>32	>16	>64	>64	>32	4	>8	>32	>8	>8	>64	>64	>32	8	<=0.25	>64	0.5	>4	<=4
CRKP24083	>32	>64	>64	0.25	>32	>16	>64	>64	>32	1	>8	>32	>8	>8	>64	>64	>32	8	0.5	>64	2	>4	<=4
CRKP24084	>32	>64	>64	0.25	>32	>16	>64	>64	>32	2	>8	>32	>8	>8	>64	>64	>32	>32	0.5	>64	0.25	>4	<=4
CRKP24085	>32	>64	>64	0.25	>32	>16	>64	>64	>32	>8	>8	>32	>8	>8	>64	>64	>32	>32	0.5	>64	0.25	>4	<=4
CRKP24086	>32	>64	>64	0.25	>32	>16	>64	>64	>32	>8	>8	>32	>8	>8	>64	>64	>32	4	<=0.25	>64	0.5	>4	<=4
CRKP24087	>32	>64	>64	0.25	>32	>16	>64	>64	>32	8	>8	>32	>8	>8	>64	16	>32	4	<=0.25	>64	0.25	>4	8
CRKP24088	>32	>64	>64	0.25	>32	>16	>64	>64	>32	2	>8	>32	>8	>8	>64	>64	>32	4	<=0.25	>64	0.25	>4	<=4
CRKP24090	>32	>64	>64	0.25	>32	>16	>64	>64	>32	2	0.5	>32	4	>8	>64	>64	<=1	16	0.5	4	0.5	2	<=4
CRKP24091	>32	>64	>64	2	>32	>16	64	>64	>32	2	2	>32	>8	<=0.25	>64	4	>32	>32	0.5	4	2	1	<=4
CRKP24092	>32	>64	>64	0.25	>32	>16	>64	>64	>32	1	<=0.25	>32	2	>8	>64	>64	<=1	4	<=0.25	<=2	0.25	0.5	<=4
CRKP24093	>32	>64	>64	2	>32	>16	>64	>64	>32	>8	>8	>32	>8	>8	>64	>64	<=1	8	<=0.25	<=2	2	>4	<=4
CRKP24095	>32	>64	>64	0.25	>32	>16	>64	>64	>32	2	>8	>32	>8	>8	>64	8	>32	>32	<=0.25	>64	0.25	>4	>32
CRKP24096	>32	>64	>64	<=0.12	>32	>16	>64	>64	>32	2	>8	32	>8	<=0.25	>64	16	<=1	4	<=0.25	<=2	0.25	>4	<=4
CRKP24097	>32	>64	>64	<=0.12	>32	>16	>64	>64	>32	8	>8	>32	>8	>8	>64	>64	>32	>32	0.5	<=2	0.25	>4	>32
CRKP24098	>32	>64	>64	<=0.12	>32	>16	>64	>64	>32	4	>8	>32	>8	>8	>64	16	>32	>32	0.5	>64	0.25	>4	8
CRKP24099	>32	>64	>64	0.25	>32	>16	>64	32	>32	>8	8	>32	>8	>8	>64	>64	<=1	>32	<=0.25	8	0.5	>4	16
CRKP24100	32	>64	>64	2	>32	>16	>64	>64	>32	>8	4	>32	>8	>8	>64	16	32	8	0.5	4	1	>4	>32
CRKP24101	>32	>64	>64	0.25	>32	>16	>64	>64	>32	2	>8	>32	>8	>8	>64	>64	>32	8	0.5	>64	2	>4	<=4
CRKP24102	>32	>64	>64	2	>32	>16	>64	>64	>32	4	>8	>32	>8	>8	>64	>64	>32	4	0.5	>64	2	>4	<=4
CRKP24103	>32	>64	>64	0.25	>32	>16	>64	>64	>32	1	>8	>32	>8	<=0.25	>64	8	<=1	>32	<=0.25	8	0.25	>4	<=4
CRKP24104	>32	>64	>64	<=0.12	>32	>16	>64	64	>32	1	8	>32	>8	>8	>64	>64	>32	4	0.5	>64	2	>4	<=4
CRKP24105	>32	>64	>64	1	>32	>16	>64	>64	>32	4	>8	>32	>8	>8	>64	>64	>32	>32	0.5	>64	2	>4	<=4
CRKP24106	8	>64	>64	2	>32	>16	>64	64	>32	1	>8	32	>8	<=0.25	>64	4	>32	2	<=0.25	<=2	2	>4	<=4
CRKP24107	>32	>64	>64	2	>32	>16	>64	>64	>32	>8	>8	>32	>8	>8	>64	>64	>32	>32	1	>64	2	>4	8
CRKP24108	>32	>64	>64	2	>32	>16	>64	>64	>32	8	>8	>32	>8	>8	>64	>64	>32	>32	<=0.25	>64	0.25	>4	<=4
CRKP24109	>32	>64	>64	2	>32	>16	>64	>64	>32	8	4	>32	>8	1	>64	>64	<=1	>32	0.5	<=2	0.25	>4	<=4
CRKP24110	>32	>64	>64	2	>32	>16	>64	>64	>32	8	>8	>32	<=0.25	1	>64	>64	>32	>32	1	>64	2	>4	16
CRKP24111	>32	>64	>64	0.25	>32	>16	>64	>64	>32	2	>8	>32	>8	>8	>64	>64	>32	4	<=0.25	>64	2	>4	<=4
CRKP24112	32	>64	>64	2	>32	>16	>64	>64	>32	4	>8	>32	>8	<=0.25	>64	8	>32	>32	<=0.25	>64	2	>4	<=4
CRKP24113	>32	>64	2	>8	>32	>16	>64	32	>32	>8	>8	>32	>8	>8	8	4	32	2	<=0.25	<=2	2	>4	<=4

## Sheet: Table S4
Table S4. Comparison of the presence of resistance genes in ST11 and ST859 CRKP clinical isolates
Categories of Antibiotics	Resistance gene	ST11 CRKP（n=63）		ST859 CRKP（n=15）		P value
		No.	%R	No.	%R
β-lactams	blaKPC-14	1	0.015873	0	0	1.000
	blaKPC-2	53	0.84127	14	0.933333	0.611
	blaNDM-1	3	0.047619	0	0	1.000
	blaOXA-1	2	0.031746	0	0	1.000
	blaOXA-9	2	0.031746	0	0	1.000
	blaCTX-M-15	4	0.0634921	0	0	1.000
	blaCTX-M-65	55	0.873016	15	1	0.325
	blaSHV-12	7	0.111111	2	0.133333	1
	blaSHV-158	10	0.15873	1	0.0666667	0.611
	blaTEM-1A	2	0.031746	0	0	1.000
	blaDHA-1	1	0.015873	0	0	1.000
	blaLAP-2	27	0.428571	15	1	＜0.001
	blaMUS-1	0	0	1	0.0666667	0.192
	blaTEM-1B	53	0.84127	14	0.933333	0.611
Aminoglycosides	aac(3)-IIa	1	0.015873	0	0	1.000
	aac(6')-Ib	2	0.031746	0	0	1.000
	aac(6')-Ib-cr	2	0.031746	0	0	1.000
	aadA2	17	0.269841	7	0.466667	0.241
	ant(3'')-Ia	2	0.031746	0	0	1.000
	aph(3')-Ia	3	0.047619	0	0	1.000
	aph(3'')-Ib	4	0.0634921	0	0	1.000
	aph(3')-VI	2	0.031746	0	0	1.000
	aph(3')-VIb	1	0.015873	0	0	1.000
	rmtB	54	0.857143	14	0.933333	0.716
	aph(6)-Id	4	0.0634921	0	0	1.000
Chloramphenicols	FloR	3	0.047619	0	0	1.000
	catA2	23	0.365079	0	0	0.013
Trimethoprim	dfrA1	1	0.015873	0	0	1.000
	dfrA14	43	0.68254	7	0.466667	0.117
Fosfomycins	fosA3	2	0.031746	0	0	1.000
	fosA6	63	1	15	1	/
Lincosamides	lnu(C)	1	0.015873	0	0	1.000
Quinolones	OqxA	6	0.0952381	0	0	0.481
	OqxB	6	0.0952381	0	0	0.481
	qnrB1	1	0.015873	0	0	1.000
	qnrB4	1	0.015873	0	0	1.000
	qnrS1	34	0.539683	13	0.866667	0.02
	qnrS10	0	0	2	0.133333	0.035
Sulfonamides	sul2	32	0.507937	11	0.733333	0.115
Tetracyclines	tet(A)	27	0.428571	14	0.933333	＜0.001
	tet(M)	2	0.031746	0	0	1.000

## Sheet: Table S5
Table S5. Comparison of the presence of resistance genes in ST11-KL25 and ST11-KL64 CRKP clinical isolates
Antimicrobial resistance genes		ST11-KL25 CRKP（N=38）		ST11-KL64 CRKP（N=17）		χ 2	P value
		Strains	Carriage rate	Strains	Carriage rate
β-lactams	blaKPC-14	1	0.0263158	0	0	-	1.000
	blaKPC-2	34	0.894737	16	0.941176	0.002	0.963
	blaCTX-M-65	38	1	13	0.764706	6.469	0.011
	blaSHV-12	1	0.0263158	5	0.294118	6.131	0.013
	blaSHV-158	1	0.0263158	6	0.352941	8.532	0.003
	blaLAP-2	13	0.342105	11	0.647059	4.441	0.035
	blaTEM-1B	36	0.947368	11	0.647059	6.277	0.012
Aminoglycosides	aac(3)-IIa	0	0	1	0.0588235	-	0.309
	aadA2	5	0.131579	9	0.529412	7.812	0.005
	aph(3')-Ia	0	0	1	0.0588235	-	0.309
	aph(3'')-Ib	0	0	1	0.0588235	-	0.309
	aph(3')-VIb	0	0	1	0.0588235	-	0.309
	rmtB	37	0.973684	11	0.647059	8.532	0.003
	aph(6)-Id	0	0	1	0.0588235	-	0.309
Chloramphenicols	FloR	0	0	1	0.0588235	-	0.309
	catA2	20	0.526316	2	0.117647	8.173	0.004
Trimethoprim	dfrA14	33	0.868421	6	0.352941	12.734	＜0.001
Fosfomycins	fosA6	38	1	17	1	/	/
Lincosamides	lnu(C)	0	0	1	0.0588235	-	0.309
Quinolones	qnrS1	13	0.342105	16	0.941176	16.911	＜0.001
Sulfonamides	sul2	22	0.578947	6	0.352941	2.401	0.121
Tetracyclines	tet(A)	13	0.342105	8	0.470588	0.821	0.365
For blaKPC-14, aac(3)-IIa, aph(3')-Ia, aph(3'')-Ib, aph(3')-VIb, aph(6)-Id, FloR and lnu(C), Fisher’s exact test was used due to the expected count in at least one cell is <1, which provides exact p-values without relying on chi-square approximation (thus no chi-square statistic is reported). And Statistical analysis was not performed for fosA6 as the resistance rates were identical.

## Sheet: Table S6
Table S6. Antimicrobial resistance and virulence genes among the conjugative plasmids
Strain No.	ST	K_locus	Conjugative_id	Antimicrobial resistance genes
CRKP24001	ST859	KL19	plasmid_AA966	sul2, LAP-2, CTX-M-65, tet(A), QnrS1
CRKP24010	ST859	KL19	plasmid_AA966	sul2, LAP-2, CTX-M-65, tet(A), QnrS1,dfrA14
CRKP24013	ST859	KL19	plasmid_AA966	LAP-2, QnrS1, CTX-M-65, tet(A), sul2
CRKP24016	ST859	KL19	plasmid_AA966	sul2, LAP-2, CTX-M-65, tet(A), QnrS1,dfrA14
CRKP24021	ST859	KL19	plasmid_AA966	QnrS1, LAP-2,sul2, tet(A), CTX-M-65, aadA2
CRKP24023	ST859	KL19	plasmid_AA966	sul2, LAP-2, CTX-M-65, tet(A), QnrS1,dfrA14
CRKP24036	ST859	KL19	plasmid_AA966	sul2, LAP-2, CTX-M-65, tet(A), QnrS1,dfrA14
CRKP24038	ST859	KL19	plasmid_AA966	sul2, LAP-2, CTX-M-65, tet(A), QnrS1,dfrA14
CRKP24042	ST859	KL19	plasmid_AA966	sul2, LAP-2, CTX-M-65, tet(A), QnrS1
CRKP24044	ST859	KL19	plasmid_AA966	QnrS1, LAP-2,sul2, tet(A), CTX-M-65, aadA2
CRKP24056	ST859	KL19	plasmid_AA966	QnrS1, LAP-2, tet(A), CTX-M-65, aadA2
CRKP24060	ST859	KL19	plasmid_AA966	QnrS1, LAP-2,sul2, tet(A), CTX-M-65, dfrA14
CRKP24074	ST859	KL19	plasmid_AA966	QnrS1, LAP-2, tet(A), CTX-M-65, dfrA14
CRKP24096	ST859	KL19	plasmid_AA966	QnrS1, LAP-2, CTX-M-65, KPC-2
CRKP24098	ST859	KL19	plasmid_AA966	QnrS1, LAP-2, CTX-M-65, tet(A), aadA2, qacE
CRKP24002	ST11	KL25	plasmid_AA966	QnrS1, LAP-2, sul2, tet(A),ANT(3'')-IIa, catII
CRKP24004	ST11	KL25	plasmid_AA966	QnrS1, LAP-2,sul2, tet(A), dfrA14, catII
CRKP24006	ST11	KL25	plasmid_AA966	CatII,LAP-2,QnrS1,sul2,tet(A),dfrA14
CRKP24007	ST11	KL25	plasmid_AA966	LAP-2, QnrS1, sul2, tet(A)
CRKP24008	ST11	KL25	plasmid_AA966	QnrS1, LAP-2,sul2, tet(A), dfrA14, catII
CRKP24017	ST11	KL25	plasmid_AA966	QnrS1, LAP-2,sul2, tet(A), catII
CRKP24037	ST11	KL25	plasmid_AA966	QnrS1, LAP-2,sul2, tet(A), dfrA14, catII
CRKP24043	ST11	KL25	plasmid_AA966	QnrS1, LAP-2, tet(A), catII, aadA2
CRKP24066	ST11	KL25	plasmid_AA966	QnrS1, LAP-2, tet(A), catII, sul2, dfrA14
CRKP24084	ST11	KL25	plasmid_AA966	QnrS1, LAP-2, tet(A), dfrA14
CRKP24085	ST11	KL25	plasmid_AA966	QnrS1, LAP-2, tet(A), CTX-M-65, dfrA14
CRKP24105	ST11	KL25	plasmid_AA966	LAP-2, QnrS1, dfrA14, tet(A)
CRKP24110	ST11	KL25	plasmid_AA966	LAP-2, QnrS1, ANT(3'')-IIa, tet(A)
CRKP24011	ST11	KL64	plasmid_AA966	QnrS1, sul2
CRKP24012	ST11	KL64	plasmid_AA966	QnrS1, sul2
CRKP24014	ST11	KL64	plasmid_AA966	QnrS1
CRKP24015	ST11	KL64	plasmid_AA966	LAP-2, QnrS1, dfrA14, KPC-2
CRKP24059	ST11	KL64	plasmid_AA032	rmtB, TEM-1, CTX-M-65, KPC-2
CRKP24059	ST11	KL64	plasmid_AA966	QnrS1, LAP-2, tet(A), catII, sul2
CRKP24061	ST11	KL64	plasmid_AA032	rmtB, TEM-1, CTX-M-65, KPC-2
CRKP24061	ST11	KL64	plasmid_AA966	QnrS1, LAP-2, tet(A), catII, sul2
CRKP24063	ST11	KL64	plasmid_AA966	QnrS1, LAP-2, tet(A), dfrA14, sul2
CRKP24065	ST11	KL64	plasmid_AA032	rmtB, TEM-1, CTX-M-65, KPC-2
CRKP24065	ST11	KL64	plasmid_AA552	dfrA14
CRKP24065	ST11	KL64	plasmid_AA966	QnrS1
CRKP24022	ST11	KL64	plasmid_AA966	QnrS1, sul2
CRKP24073	ST11	KL64	plasmid_AA966	QnrS1, LAP-2, tet(A), aadA2
CRKP24075	ST11	KL64	plasmid_AA966	QnrS1, LAP-2, tet(A), CTX-M-65, dfrA14
CRKP24078	ST11	KL64	plasmid_AA966	ANT(3'')-IIa, tet(A)
CRKP24041	ST11	KL64	plasmid_AA966	QnrS1, LAP-2,dfrA14
CRKP24087	ST11	KL64	plasmid_AA966	QnrS1, CTX-M-65
CRKP24108	ST11	KL64	plasmid_AA966	LAP-2, QnrS1, dfrA14, tet(A)
CRKP24109	ST11	KL64	plasmid_AA966	LAP-2, QnrS1, CTX-M-65, tet(A)
CRKP24039	ST11	KL47	plasmid_AA276	QnrS1, LAP-2, sul2, tet(A),ANT(3'')-IIa, dfrA14, APH(6)-Id
CRKP24067	ST11-1LV	KL47	plasmid_AA277	TEM-1, QnrB17, dfrA14, CTX-M-15, tet(A), APH(6)-Id, APH(3'')-Ib, sul2, OXA-1, AAC(6')-Ib-cr
CRKP24095	ST11-1LV	KL47	plasmid_AA277	OXA-1, AAC(6')-Ib-cr, TEM-1, CTX-M-15, APH(6)-Id, APH(3'')-Ib, tet(A), sul2, dfrA14
CRKP24005	ST11	KL114	plasmid_AA966	LAP-2, QnrS1, sul2, tet(A), dfrA14, catII
CRKP24072	ST11	KL114	plasmid_AA966	QnrS1, LAP-2, tet(A), CTX-M-65, dfrA14
CRKP24032	ST11	KL105	plasmid_AA965	TEM-150, OXA-9, aadA, AAC(6')-Ib10, QnrS1, APH(3')-VIa, NDM-1, CTX-M-15
CRKP24033	ST11	KL105	plasmid_AA965	TEM-150, OXA-9, aadA, AAC(6')-Ib10, QnrS1, APH(3')-VIa, NDM-1, CTX-M-15

## Sheet: Table S7
Table S7. Distribution of virulence genes on plasmids carried by clinical isolates of ST859 and ST11 CRKP
#FILE	SEQUENCE	START	END	STRAND	GENE	COVERAGE	COVERAGE_MAP	%COVERAGE	%IDENTITY	DATABASE	ACCESSION	PRODUCT	RESISTANCE
CRKP24001_plasmid_AA406.fasta	Contig_24	11868	13650	+	iucA	1-1783/1788	===============	99.72	88.78	vfdb	NP_755502	(iucA) aerobactin siderophore biosynthesis protein IucD [Aerobactin (VF0229)] [Escherichia coli CFT073]
CRKP24001_plasmid_AA406.fasta	Contig_24	13656	14603	+	iucB	1-948/948	===============	100	93.14	vfdb	NP_709455	(iucB) aerobactin synthesis protein IucB [Aerobactin (VF0123)] [Shigella flexneri 2a str. 301]
CRKP24001_plasmid_AA406.fasta	Contig_24	14603	16343	+	iucC	1-1743/1743	========/======	99.89	90.53	vfdb	NP_755500	(iucC) aerobactin siderophore biosynthesis protein IucC [Aerobactin (VF0229)] [Escherichia coli CFT073]
CRKP24001_plasmid_AA406.fasta	Contig_24	17599	19900	+	iutA	1-2280/2280	========/======	99.96	88.19	vfdb	NP_755498	(iutA) ferric aerobactin receptor precusor IutA [Aerobactin (VF0229)] [Escherichia coli CFT073]
CRKP24002_plasmid_AA406.fasta	Contig_24	11872	13654	+	iucA	1-1783/1788	===============	99.72	88.78	vfdb	NP_755502	(iucA) aerobactin siderophore biosynthesis protein IucD [Aerobactin (VF0229)] [Escherichia coli CFT073]
CRKP24002_plasmid_AA406.fasta	Contig_24	13660	14607	+	iucB	1-948/948	===============	100	93.14	vfdb	NP_709455	(iucB) aerobactin synthesis protein IucB [Aerobactin (VF0123)] [Shigella flexneri 2a str. 301]
CRKP24002_plasmid_AA406.fasta	Contig_24	14607	16347	+	iucC	1-1743/1743	========/======	99.89	90.53	vfdb	NP_755500	(iucC) aerobactin siderophore biosynthesis protein IucC [Aerobactin (VF0229)] [Escherichia coli CFT073]
CRKP24002_plasmid_AA406.fasta	Contig_24	17603	19904	+	iutA	1-2280/2280	========/======	99.96	88.19	vfdb	NP_755498	(iutA) ferric aerobactin receptor precusor IutA [Aerobactin (VF0229)] [Escherichia coli CFT073]
CRKP24004_plasmid_AA406.fasta	Contig_25	62699	65000	-	iutA	1-2280/2280	========/======	99.96	88.19	vfdb	NP_755498	(iutA) ferric aerobactin receptor precusor IutA [Aerobactin (VF0229)] [Escherichia coli CFT073]
CRKP24004_plasmid_AA406.fasta	Contig_25	66256	67996	-	iucC	1-1743/1743	========/======	99.89	90.53	vfdb	NP_755500	(iucC) aerobactin siderophore biosynthesis protein IucC [Aerobactin (VF0229)] [Escherichia coli CFT073]
CRKP24004_plasmid_AA406.fasta	Contig_25	67996	68943	-	iucB	1-948/948	===============	100	93.14	vfdb	NP_709455	(iucB) aerobactin synthesis protein IucB [Aerobactin (VF0123)] [Shigella flexneri 2a str. 301]
CRKP24004_plasmid_AA406.fasta	Contig_25	68949	70731	-	iucA	1-1783/1788	===============	99.72	88.78	vfdb	NP_755502	(iucA) aerobactin siderophore biosynthesis protein IucD [Aerobactin (VF0229)] [Escherichia coli CFT073]
CRKP24005_plasmid_AA406.fasta	Contig_39	11706	13488	+	iucA	1-1783/1788	===============	99.72	88.78	vfdb	NP_755502	(iucA) aerobactin siderophore biosynthesis protein IucD [Aerobactin (VF0229)] [Escherichia coli CFT073]
CRKP24005_plasmid_AA406.fasta	Contig_39	13494	14441	+	iucB	1-948/948	===============	100	93.14	vfdb	NP_709455	(iucB) aerobactin synthesis protein IucB [Aerobactin (VF0123)] [Shigella flexneri 2a str. 301]
CRKP24005_plasmid_AA406.fasta	Contig_39	14441	16181	+	iucC	1-1743/1743	========/======	99.89	90.53	vfdb	NP_755500	(iucC) aerobactin siderophore biosynthesis protein IucC [Aerobactin (VF0229)] [Escherichia coli CFT073]
CRKP24005_plasmid_AA406.fasta	Contig_39	17437	19738	+	iutA	1-2280/2280	========/======	99.96	88.19	vfdb	NP_755498	(iutA) ferric aerobactin receptor precusor IutA [Aerobactin (VF0229)] [Escherichia coli CFT073]
CRKP24007_plasmid_AA406.fasta	Contig_26	8908	10690	+	iucA	1-1783/1788	===============	99.72	88.78	vfdb	NP_755502	(iucA) aerobactin siderophore biosynthesis protein IucD [Aerobactin (VF0229)] [Escherichia coli CFT073]
CRKP24007_plasmid_AA406.fasta	Contig_26	10696	11643	+	iucB	1-948/948	===============	100	93.14	vfdb	NP_709455	(iucB) aerobactin synthesis protein IucB [Aerobactin (VF0123)] [Shigella flexneri 2a str. 301]
CRKP24007_plasmid_AA406.fasta	Contig_26	11643	13383	+	iucC	1-1743/1743	========/======	99.89	90.53	vfdb	NP_755500	(iucC) aerobactin siderophore biosynthesis protein IucC [Aerobactin (VF0229)] [Escherichia coli CFT073]
CRKP24007_plasmid_AA406.fasta	Contig_26	14639	16940	+	iutA	1-2280/2280	========/======	99.96	88.19	vfdb	NP_755498	(iutA) ferric aerobactin receptor precusor IutA [Aerobactin (VF0229)] [Escherichia coli CFT073]
CRKP24008_plasmid_AA406.fasta	Contig_23	62755	65056	-	iutA	1-2280/2280	========/======	99.96	88.19	vfdb	NP_755498	(iutA) ferric aerobactin receptor precusor IutA [Aerobactin (VF0229)] [Escherichia coli CFT073]
CRKP24008_plasmid_AA406.fasta	Contig_23	66312	68052	-	iucC	1-1743/1743	========/======	99.89	90.53	vfdb	NP_755500	(iucC) aerobactin siderophore biosynthesis protein IucC [Aerobactin (VF0229)] [Escherichia coli CFT073]
CRKP24008_plasmid_AA406.fasta	Contig_23	68052	68999	-	iucB	1-948/948	===============	100	93.14	vfdb	NP_709455	(iucB) aerobactin synthesis protein IucB [Aerobactin (VF0123)] [Shigella flexneri 2a str. 301]
CRKP24008_plasmid_AA406.fasta	Contig_23	69005	70787	-	iucA	1-1783/1788	===============	99.72	88.78	vfdb	NP_755502	(iucA) aerobactin siderophore biosynthesis protein IucD [Aerobactin (VF0229)] [Escherichia coli CFT073]
CRKP24009_plasmid_AA406.fasta	Contig_23	62711	65012	-	iutA	1-2280/2280	========/======	99.96	88.19	vfdb	NP_755498	(iutA) ferric aerobactin receptor precusor IutA [Aerobactin (VF0229)] [Escherichia coli CFT073]
CRKP24009_plasmid_AA406.fasta	Contig_23	66268	68008	-	iucC	1-1743/1743	========/======	99.89	90.53	vfdb	NP_755500	(iucC) aerobactin siderophore biosynthesis protein IucC [Aerobactin (VF0229)] [Escherichia coli CFT073]
CRKP24009_plasmid_AA406.fasta	Contig_23	68008	68955	-	iucB	1-948/948	===============	100	93.14	vfdb	NP_709455	(iucB) aerobactin synthesis protein IucB [Aerobactin (VF0123)] [Shigella flexneri 2a str. 301]
CRKP24009_plasmid_AA406.fasta	Contig_23	68961	70743	-	iucA	1-1783/1788	===============	99.72	88.78	vfdb	NP_755502	(iucA) aerobactin siderophore biosynthesis protein IucD [Aerobactin (VF0229)] [Escherichia coli CFT073]
CRKP240101_plasmid_AA406.fasta	Contig_43	11880	13662	+	iucA	1-1783/1788	===============	99.72	88.78	vfdb	NP_755502	(iucA) aerobactin siderophore biosynthesis protein IucD [Aerobactin (VF0229)] [Escherichia coli CFT073]
CRKP240101_plasmid_AA406.fasta	Contig_43	13668	14615	+	iucB	1-948/948	===============	100	93.14	vfdb	NP_709455	(iucB) aerobactin synthesis protein IucB [Aerobactin (VF0123)] [Shigella flexneri 2a str. 301]
CRKP240101_plasmid_AA406.fasta	Contig_43	14615	16355	+	iucC	1-1743/1743	========/======	99.89	90.53	vfdb	NP_755500	(iucC) aerobactin siderophore biosynthesis protein IucC [Aerobactin (VF0229)] [Escherichia coli CFT073]
CRKP240101_plasmid_AA406.fasta	Contig_43	17611	19912	+	iutA	1-2280/2280	========/======	99.96	88.19	vfdb	NP_755498	(iutA) ferric aerobactin receptor precusor IutA [Aerobactin (VF0229)] [Escherichia coli CFT073]
CRKP240102_plasmid_AA406.fasta	Contig_42	15093	17394	-	iutA	1-2280/2280	========/======	99.96	88.19	vfdb	NP_755498	(iutA) ferric aerobactin receptor precusor IutA [Aerobactin (VF0229)] [Escherichia coli CFT073]
CRKP240102_plasmid_AA406.fasta	Contig_42	18650	20390	-	iucC	1-1743/1743	========/======	99.89	90.53	vfdb	NP_755500	(iucC) aerobactin siderophore biosynthesis protein IucC [Aerobactin (VF0229)] [Escherichia coli CFT073]
CRKP240102_plasmid_AA406.fasta	Contig_42	20390	21337	-	iucB	1-948/948	===============	100	93.14	vfdb	NP_709455	(iucB) aerobactin synthesis protein IucB [Aerobactin (VF0123)] [Shigella flexneri 2a str. 301]
CRKP240102_plasmid_AA406.fasta	Contig_42	21343	23125	-	iucA	1-1783/1788	===============	99.72	88.78	vfdb	NP_755502	(iucA) aerobactin siderophore biosynthesis protein IucD [Aerobactin (VF0229)] [Escherichia coli CFT073]
CRKP240104_plasmid_AA406.fasta	Contig_24	62743	65044	-	iutA	1-2280/2280	========/======	99.96	88.19	vfdb	NP_755498	(iutA) ferric aerobactin receptor precusor IutA [Aerobactin (VF0229)] [Escherichia coli CFT073]
CRKP240104_plasmid_AA406.fasta	Contig_24	66300	68040	-	iucC	1-1743/1743	========/======	99.89	90.53	vfdb	NP_755500	(iucC) aerobactin siderophore biosynthesis protein IucC [Aerobactin (VF0229)] [Escherichia coli CFT073]
CRKP240104_plasmid_AA406.fasta	Contig_24	68040	68987	-	iucB	1-948/948	===============	100	93.14	vfdb	NP_709455	(iucB) aerobactin synthesis protein IucB [Aerobactin (VF0123)] [Shigella flexneri 2a str. 301]
CRKP240104_plasmid_AA406.fasta	Contig_24	68993	70775	-	iucA	1-1783/1788	===============	99.72	88.78	vfdb	NP_755502	(iucA) aerobactin siderophore biosynthesis protein IucD [Aerobactin (VF0229)] [Escherichia coli CFT073]
CRKP240105_plasmid_AA406.fasta	Contig_23	62731	65032	-	iutA	1-2280/2280	========/======	99.96	88.19	vfdb	NP_755498	(iutA) ferric aerobactin receptor precusor IutA [Aerobactin (VF0229)] [Escherichia coli CFT073]
CRKP240105_plasmid_AA406.fasta	Contig_23	66288	68028	-	iucC	1-1743/1743	========/======	99.89	90.53	vfdb	NP_755500	(iucC) aerobactin siderophore biosynthesis protein IucC [Aerobactin (VF0229)] [Escherichia coli CFT073]
CRKP240105_plasmid_AA406.fasta	Contig_23	68028	68975	-	iucB	1-948/948	===============	100	93.14	vfdb	NP_709455	(iucB) aerobactin synthesis protein IucB [Aerobactin (VF0123)] [Shigella flexneri 2a str. 301]
CRKP240105_plasmid_AA406.fasta	Contig_23	68981	70763	-	iucA	1-1783/1788	===============	99.72	88.78	vfdb	NP_755502	(iucA) aerobactin siderophore biosynthesis protein IucD [Aerobactin (VF0229)] [Escherichia coli CFT073]
CRKP240108_plasmid_AA406.fasta	Contig_32	42610	44911	-	iutA	1-2280/2280	========/======	99.96	88.19	vfdb	NP_755498	(iutA) ferric aerobactin receptor precusor IutA [Aerobactin (VF0229)] [Escherichia coli CFT073]
CRKP240108_plasmid_AA406.fasta	Contig_32	46167	47907	-	iucC	1-1743/1743	========/======	99.89	90.53	vfdb	NP_755500	(iucC) aerobactin siderophore biosynthesis protein IucC [Aerobactin (VF0229)] [Escherichia coli CFT073]
CRKP240108_plasmid_AA406.fasta	Contig_32	47907	48854	-	iucB	1-948/948	===============	100	93.14	vfdb	NP_709455	(iucB) aerobactin synthesis protein IucB [Aerobactin (VF0123)] [Shigella flexneri 2a str. 301]
CRKP240108_plasmid_AA406.fasta	Contig_32	48860	50642	-	iucA	1-1783/1788	===============	99.72	88.78	vfdb	NP_755502	(iucA) aerobactin siderophore biosynthesis protein IucD [Aerobactin (VF0229)] [Escherichia coli CFT073]
CRKP240109_plasmid_AA406.fasta	Contig_39	42623	44924	-	iutA	1-2280/2280	========/======	99.96	88.19	vfdb	NP_755498	(iutA) ferric aerobactin receptor precusor IutA [Aerobactin (VF0229)] [Escherichia coli CFT073]
CRKP240109_plasmid_AA406.fasta	Contig_39	46180	47920	-	iucC	1-1743/1743	========/======	99.89	90.48	vfdb	NP_755500	(iucC) aerobactin siderophore biosynthesis protein IucC [Aerobactin (VF0229)] [Escherichia coli CFT073]
CRKP240109_plasmid_AA406.fasta	Contig_39	47920	48867	-	iucB	1-948/948	===============	100	93.14	vfdb	NP_709455	(iucB) aerobactin synthesis protein IucB [Aerobactin (VF0123)] [Shigella flexneri 2a str. 301]
CRKP240109_plasmid_AA406.fasta	Contig_39	48873	50655	-	iucA	1-1783/1788	===============	99.72	88.78	vfdb	NP_755502	(iucA) aerobactin siderophore biosynthesis protein IucD [Aerobactin (VF0229)] [Escherichia coli CFT073]
CRKP24010_plasmid_AA406.fasta	Contig_23	12135	13917	+	iucA	1-1783/1788	===============	99.72	88.78	vfdb	NP_755502	(iucA) aerobactin siderophore biosynthesis protein IucD [Aerobactin (VF0229)] [Escherichia coli CFT073]
CRKP24010_plasmid_AA406.fasta	Contig_23	13923	14870	+	iucB	1-948/948	===============	100	93.14	vfdb	NP_709455	(iucB) aerobactin synthesis protein IucB [Aerobactin (VF0123)] [Shigella flexneri 2a str. 301]
CRKP24010_plasmid_AA406.fasta	Contig_23	14870	16610	+	iucC	1-1743/1743	========/======	99.89	90.53	vfdb	NP_755500	(iucC) aerobactin siderophore biosynthesis protein IucC [Aerobactin (VF0229)] [Escherichia coli CFT073]
CRKP24010_plasmid_AA406.fasta	Contig_23	17866	20167	+	iutA	1-2280/2280	========/======	99.96	88.19	vfdb	NP_755498	(iutA) ferric aerobactin receptor precusor IutA [Aerobactin (VF0229)] [Escherichia coli CFT073]
CRKP240110_plasmid_AA406.fasta	Contig_25	62699	65000	-	iutA	1-2280/2280	========/======	99.96	88.19	vfdb	NP_755498	(iutA) ferric aerobactin receptor precusor IutA [Aerobactin (VF0229)] [Escherichia coli CFT073]
CRKP240110_plasmid_AA406.fasta	Contig_25	66256	67996	-	iucC	1-1743/1743	========/======	99.89	90.53	vfdb	NP_755500	(iucC) aerobactin siderophore biosynthesis protein IucC [Aerobactin (VF0229)] [Escherichia coli CFT073]
CRKP240110_plasmid_AA406.fasta	Contig_25	67996	68943	-	iucB	1-948/948	===============	100	93.14	vfdb	NP_709455	(iucB) aerobactin synthesis protein IucB [Aerobactin (VF0123)] [Shigella flexneri 2a str. 301]
CRKP240110_plasmid_AA406.fasta	Contig_25	68949	70731	-	iucA	1-1783/1788	===============	99.72	88.78	vfdb	NP_755502	(iucA) aerobactin siderophore biosynthesis protein IucD [Aerobactin (VF0229)] [Escherichia coli CFT073]
CRKP240111_plasmid_AA406.fasta	Contig_42	15093	17394	-	iutA	1-2280/2280	========/======	99.96	88.19	vfdb	NP_755498	(iutA) ferric aerobactin receptor precusor IutA [Aerobactin (VF0229)] [Escherichia coli CFT073]
CRKP240111_plasmid_AA406.fasta	Contig_42	18650	20390	-	iucC	1-1743/1743	========/======	99.89	90.53	vfdb	NP_755500	(iucC) aerobactin siderophore biosynthesis protein IucC [Aerobactin (VF0229)] [Escherichia coli CFT073]
CRKP240111_plasmid_AA406.fasta	Contig_42	20390	21337	-	iucB	1-948/948	===============	100	93.14	vfdb	NP_709455	(iucB) aerobactin synthesis protein IucB [Aerobactin (VF0123)] [Shigella flexneri 2a str. 301]
CRKP240111_plasmid_AA406.fasta	Contig_42	21343	23125	-	iucA	1-1783/1788	===============	99.72	88.78	vfdb	NP_755502	(iucA) aerobactin siderophore biosynthesis protein IucD [Aerobactin (VF0229)] [Escherichia coli CFT073]
CRKP240112_plasmid_AA406.fasta	Contig_34	22019	24320	-	iutA	1-2280/2280	========/======	99.96	88.19	vfdb	NP_755498	(iutA) ferric aerobactin receptor precusor IutA [Aerobactin (VF0229)] [Escherichia coli CFT073]
CRKP240112_plasmid_AA406.fasta	Contig_34	25576	27316	-	iucC	1-1743/1743	========/======	99.89	90.53	vfdb	NP_755500	(iucC) aerobactin siderophore biosynthesis protein IucC [Aerobactin (VF0229)] [Escherichia coli CFT073]
CRKP240112_plasmid_AA406.fasta	Contig_34	27316	28263	-	iucB	1-948/948	===============	100	93.14	vfdb	NP_709455	(iucB) aerobactin synthesis protein IucB [Aerobactin (VF0123)] [Shigella flexneri 2a str. 301]
CRKP240112_plasmid_AA406.fasta	Contig_34	28269	30051	-	iucA	1-1783/1788	===============	99.72	88.78	vfdb	NP_755502	(iucA) aerobactin siderophore biosynthesis protein IucD [Aerobactin (VF0229)] [Escherichia coli CFT073]
CRKP24011_plasmid_AA406.fasta	Contig_26	6579	8361	+	iucA	1-1783/1788	===============	99.72	88.78	vfdb	NP_755502	(iucA) aerobactin siderophore biosynthesis protein IucD [Aerobactin (VF0229)] [Escherichia coli CFT073]
CRKP24011_plasmid_AA406.fasta	Contig_26	8367	9314	+	iucB	1-948/948	===============	100	93.14	vfdb	NP_709455	(iucB) aerobactin synthesis protein IucB [Aerobactin (VF0123)] [Shigella flexneri 2a str. 301]
CRKP24011_plasmid_AA406.fasta	Contig_26	9314	11054	+	iucC	1-1743/1743	========/======	99.89	90.53	vfdb	NP_755500	(iucC) aerobactin siderophore biosynthesis protein IucC [Aerobactin (VF0229)] [Escherichia coli CFT073]
CRKP24011_plasmid_AA406.fasta	Contig_26	12310	14611	+	iutA	1-2280/2280	========/======	99.96	88.19	vfdb	NP_755498	(iutA) ferric aerobactin receptor precusor IutA [Aerobactin (VF0229)] [Escherichia coli CFT073]
CRKP24012_plasmid_AA406.fasta	Contig_26	62744	65045	-	iutA	1-2280/2280	========/======	99.96	88.19	vfdb	NP_755498	(iutA) ferric aerobactin receptor precusor IutA [Aerobactin (VF0229)] [Escherichia coli CFT073]
CRKP24012_plasmid_AA406.fasta	Contig_26	66301	68041	-	iucC	1-1743/1743	========/======	99.89	90.53	vfdb	NP_755500	(iucC) aerobactin siderophore biosynthesis protein IucC [Aerobactin (VF0229)] [Escherichia coli CFT073]
CRKP24012_plasmid_AA406.fasta	Contig_26	68041	68988	-	iucB	1-948/948	===============	100	93.14	vfdb	NP_709455	(iucB) aerobactin synthesis protein IucB [Aerobactin (VF0123)] [Shigella flexneri 2a str. 301]
CRKP24012_plasmid_AA406.fasta	Contig_26	68994	70776	-	iucA	1-1783/1788	===============	99.72	88.78	vfdb	NP_755502	(iucA) aerobactin siderophore biosynthesis protein IucD [Aerobactin (VF0229)] [Escherichia coli CFT073]
CRKP24013_plasmid_AA406.fasta	Contig_24	62711	65012	-	iutA	1-2280/2280	========/======	99.96	88.19	vfdb	NP_755498	(iutA) ferric aerobactin receptor precusor IutA [Aerobactin (VF0229)] [Escherichia coli CFT073]
CRKP24013_plasmid_AA406.fasta	Contig_24	66268	68008	-	iucC	1-1743/1743	========/======	99.89	90.53	vfdb	NP_755500	(iucC) aerobactin siderophore biosynthesis protein IucC [Aerobactin (VF0229)] [Escherichia coli CFT073]
CRKP24013_plasmid_AA406.fasta	Contig_24	68008	68955	-	iucB	1-948/948	===============	100	93.14	vfdb	NP_709455	(iucB) aerobactin synthesis protein IucB [Aerobactin (VF0123)] [Shigella flexneri 2a str. 301]
CRKP24013_plasmid_AA406.fasta	Contig_24	68961	70743	-	iucA	1-1783/1788	===============	99.72	88.78	vfdb	NP_755502	(iucA) aerobactin siderophore biosynthesis protein IucD [Aerobactin (VF0229)] [Escherichia coli CFT073]
CRKP24014_plasmid_AA406.fasta	Contig_37	42611	44912	-	iutA	1-2280/2280	========/======	99.96	88.19	vfdb	NP_755498	(iutA) ferric aerobactin receptor precusor IutA [Aerobactin (VF0229)] [Escherichia coli CFT073]
CRKP24014_plasmid_AA406.fasta	Contig_37	46168	47908	-	iucC	1-1743/1743	========/======	99.89	90.53	vfdb	NP_755500	(iucC) aerobactin siderophore biosynthesis protein IucC [Aerobactin (VF0229)] [Escherichia coli CFT073]
CRKP24014_plasmid_AA406.fasta	Contig_37	47908	48855	-	iucB	1-948/948	===============	100	93.14	vfdb	NP_709455	(iucB) aerobactin synthesis protein IucB [Aerobactin (VF0123)] [Shigella flexneri 2a str. 301]
CRKP24014_plasmid_AA406.fasta	Contig_37	48861	50643	-	iucA	1-1783/1788	===============	99.72	88.78	vfdb	NP_755502	(iucA) aerobactin siderophore biosynthesis protein IucD [Aerobactin (VF0229)] [Escherichia coli CFT073]
CRKP24015_plasmid_AA406.fasta	Contig_31	45868	48169	-	iutA	1-2280/2280	========/======	99.96	88.19	vfdb	NP_755498	(iutA) ferric aerobactin receptor precusor IutA [Aerobactin (VF0229)] [Escherichia coli CFT073]
CRKP24015_plasmid_AA406.fasta	Contig_31	49425	51165	-	iucC	1-1743/1743	========/======	99.89	90.53	vfdb	NP_755500	(iucC) aerobactin siderophore biosynthesis protein IucC [Aerobactin (VF0229)] [Escherichia coli CFT073]
CRKP24015_plasmid_AA406.fasta	Contig_31	51165	52112	-	iucB	1-948/948	===============	100	93.14	vfdb	NP_709455	(iucB) aerobactin synthesis protein IucB [Aerobactin (VF0123)] [Shigella flexneri 2a str. 301]
CRKP24015_plasmid_AA406.fasta	Contig_31	52118	53900	-	iucA	1-1783/1788	===============	99.72	88.78	vfdb	NP_755502	(iucA) aerobactin siderophore biosynthesis protein IucD [Aerobactin (VF0229)] [Escherichia coli CFT073]
CRKP24016_plasmid_AA406.fasta	Contig_45	28889	31190	-	iutA	1-2280/2280	========/======	99.96	88.19	vfdb	NP_755498	(iutA) ferric aerobactin receptor precusor IutA [Aerobactin (VF0229)] [Escherichia coli CFT073]
CRKP24016_plasmid_AA406.fasta	Contig_45	32446	34186	-	iucC	1-1743/1743	========/======	99.89	90.53	vfdb	NP_755500	(iucC) aerobactin siderophore biosynthesis protein IucC [Aerobactin (VF0229)] [Escherichia coli CFT073]
CRKP24016_plasmid_AA406.fasta	Contig_45	34186	35133	-	iucB	1-948/948	===============	100	93.14	vfdb	NP_709455	(iucB) aerobactin synthesis protein IucB [Aerobactin (VF0123)] [Shigella flexneri 2a str. 301]
CRKP24016_plasmid_AA406.fasta	Contig_45	35139	36921	-	iucA	1-1783/1788	===============	99.72	88.78	vfdb	NP_755502	(iucA) aerobactin siderophore biosynthesis protein IucD [Aerobactin (VF0229)] [Escherichia coli CFT073]
CRKP24017_plasmid_AA406.fasta	Contig_25	9567	11349	+	iucA	1-1783/1788	===============	99.72	88.78	vfdb	NP_755502	(iucA) aerobactin siderophore biosynthesis protein IucD [Aerobactin (VF0229)] [Escherichia coli CFT073]
CRKP24017_plasmid_AA406.fasta	Contig_25	11355	12302	+	iucB	1-948/948	===============	100	93.14	vfdb	NP_709455	(iucB) aerobactin synthesis protein IucB [Aerobactin (VF0123)] [Shigella flexneri 2a str. 301]
CRKP24017_plasmid_AA406.fasta	Contig_25	12302	14042	+	iucC	1-1743/1743	========/======	99.89	90.53	vfdb	NP_755500	(iucC) aerobactin siderophore biosynthesis protein IucC [Aerobactin (VF0229)] [Escherichia coli CFT073]
CRKP24017_plasmid_AA406.fasta	Contig_25	15298	17599	+	iutA	1-2280/2280	========/======	99.96	88.19	vfdb	NP_755498	(iutA) ferric aerobactin receptor precusor IutA [Aerobactin (VF0229)] [Escherichia coli CFT073]
CRKP24021_plasmid_AA406.fasta	Contig_23	12143	13925	+	iucA	1-1783/1788	===============	99.72	88.78	vfdb	NP_755502	(iucA) aerobactin siderophore biosynthesis protein IucD [Aerobactin (VF0229)] [Escherichia coli CFT073]
CRKP24021_plasmid_AA406.fasta	Contig_23	13931	14878	+	iucB	1-948/948	===============	100	93.14	vfdb	NP_709455	(iucB) aerobactin synthesis protein IucB [Aerobactin (VF0123)] [Shigella flexneri 2a str. 301]
CRKP24021_plasmid_AA406.fasta	Contig_23	14878	16618	+	iucC	1-1743/1743	========/======	99.89	90.53	vfdb	NP_755500	(iucC) aerobactin siderophore biosynthesis protein IucC [Aerobactin (VF0229)] [Escherichia coli CFT073]
CRKP24021_plasmid_AA406.fasta	Contig_23	17874	20175	+	iutA	1-2280/2280	========/======	99.96	88.19	vfdb	NP_755498	(iutA) ferric aerobactin receptor precusor IutA [Aerobactin (VF0229)] [Escherichia coli CFT073]
CRKP24022_plasmid_AA406.fasta	Contig_26	6567	8349	+	iucA	1-1783/1788	===============	99.72	88.78	vfdb	NP_755502	(iucA) aerobactin siderophore biosynthesis protein IucD [Aerobactin (VF0229)] [Escherichia coli CFT073]
CRKP24022_plasmid_AA406.fasta	Contig_26	8355	9302	+	iucB	1-948/948	===============	100	93.14	vfdb	NP_709455	(iucB) aerobactin synthesis protein IucB [Aerobactin (VF0123)] [Shigella flexneri 2a str. 301]
CRKP24022_plasmid_AA406.fasta	Contig_26	9302	11042	+	iucC	1-1743/1743	========/======	99.89	90.53	vfdb	NP_755500	(iucC) aerobactin siderophore biosynthesis protein IucC [Aerobactin (VF0229)] [Escherichia coli CFT073]
CRKP24022_plasmid_AA406.fasta	Contig_26	12298	14599	+	iutA	1-2280/2280	========/======	99.96	88.19	vfdb	NP_755498	(iutA) ferric aerobactin receptor precusor IutA [Aerobactin (VF0229)] [Escherichia coli CFT073]
CRKP24023_plasmid_AA406.fasta	Contig_23	11876	13658	+	iucA	1-1783/1788	===============	99.72	88.78	vfdb	NP_755502	(iucA) aerobactin siderophore biosynthesis protein IucD [Aerobactin (VF0229)] [Escherichia coli CFT073]
CRKP24023_plasmid_AA406.fasta	Contig_23	13664	14611	+	iucB	1-948/948	===============	100	93.14	vfdb	NP_709455	(iucB) aerobactin synthesis protein IucB [Aerobactin (VF0123)] [Shigella flexneri 2a str. 301]
CRKP24023_plasmid_AA406.fasta	Contig_23	14611	16351	+	iucC	1-1743/1743	========/======	99.89	90.53	vfdb	NP_755500	(iucC) aerobactin siderophore biosynthesis protein IucC [Aerobactin (VF0229)] [Escherichia coli CFT073]
CRKP24023_plasmid_AA406.fasta	Contig_23	17607	19908	+	iutA	1-2280/2280	========/======	99.96	88.19	vfdb	NP_755498	(iutA) ferric aerobactin receptor precusor IutA [Aerobactin (VF0229)] [Escherichia coli CFT073]
CRKP24025_plasmid_AA406.fasta	Contig_42	15105	17406	-	iutA	1-2280/2280	========/======	99.96	88.19	vfdb	NP_755498	(iutA) ferric aerobactin receptor precusor IutA [Aerobactin (VF0229)] [Escherichia coli CFT073]
CRKP24025_plasmid_AA406.fasta	Contig_42	18662	20402	-	iucC	1-1743/1743	========/======	99.89	90.53	vfdb	NP_755500	(iucC) aerobactin siderophore biosynthesis protein IucC [Aerobactin (VF0229)] [Escherichia coli CFT073]
CRKP24025_plasmid_AA406.fasta	Contig_42	20402	21349	-	iucB	1-948/948	===============	100	93.14	vfdb	NP_709455	(iucB) aerobactin synthesis protein IucB [Aerobactin (VF0123)] [Shigella flexneri 2a str. 301]
CRKP24025_plasmid_AA406.fasta	Contig_42	21355	23137	-	iucA	1-1783/1788	===============	99.72	88.78	vfdb	NP_755502	(iucA) aerobactin siderophore biosynthesis protein IucD [Aerobactin (VF0229)] [Escherichia coli CFT073]
CRKP24027_plasmid_AA406.fasta	Contig_42	11892	13674	+	iucA	1-1783/1788	===============	99.72	88.78	vfdb	NP_755502	(iucA) aerobactin siderophore biosynthesis protein IucD [Aerobactin (VF0229)] [Escherichia coli CFT073]
CRKP24027_plasmid_AA406.fasta	Contig_42	13680	14627	+	iucB	1-948/948	===============	100	93.14	vfdb	NP_709455	(iucB) aerobactin synthesis protein IucB [Aerobactin (VF0123)] [Shigella flexneri 2a str. 301]
CRKP24027_plasmid_AA406.fasta	Contig_42	14627	16367	+	iucC	1-1743/1743	========/======	99.89	90.53	vfdb	NP_755500	(iucC) aerobactin siderophore biosynthesis protein IucC [Aerobactin (VF0229)] [Escherichia coli CFT073]
CRKP24027_plasmid_AA406.fasta	Contig_42	17623	19924	+	iutA	1-2280/2280	========/======	99.96	88.19	vfdb	NP_755498	(iutA) ferric aerobactin receptor precusor IutA [Aerobactin (VF0229)] [Escherichia coli CFT073]
CRKP24028_plasmid_AA406.fasta	Contig_42	11892	13674	+	iucA	1-1783/1788	===============	99.72	88.78	vfdb	NP_755502	(iucA) aerobactin siderophore biosynthesis protein IucD [Aerobactin (VF0229)] [Escherichia coli CFT073]
CRKP24028_plasmid_AA406.fasta	Contig_42	13680	14627	+	iucB	1-948/948	===============	100	93.14	vfdb	NP_709455	(iucB) aerobactin synthesis protein IucB [Aerobactin (VF0123)] [Shigella flexneri 2a str. 301]
CRKP24028_plasmid_AA406.fasta	Contig_42	14627	16367	+	iucC	1-1743/1743	========/======	99.89	90.53	vfdb	NP_755500	(iucC) aerobactin siderophore biosynthesis protein IucC [Aerobactin (VF0229)] [Escherichia coli CFT073]
CRKP24028_plasmid_AA406.fasta	Contig_42	17623	19924	+	iutA	1-2280/2280	========/======	99.96	88.19	vfdb	NP_755498	(iutA) ferric aerobactin receptor precusor IutA [Aerobactin (VF0229)] [Escherichia coli CFT073]
CRKP24029_plasmid_AA406.fasta	Contig_42	15105	17406	-	iutA	1-2280/2280	========/======	99.96	88.19	vfdb	NP_755498	(iutA) ferric aerobactin receptor precusor IutA [Aerobactin (VF0229)] [Escherichia coli CFT073]
CRKP24029_plasmid_AA406.fasta	Contig_42	18662	20402	-	iucC	1-1743/1743	========/======	99.89	90.53	vfdb	NP_755500	(iucC) aerobactin siderophore biosynthesis protein IucC [Aerobactin (VF0229)] [Escherichia coli CFT073]
CRKP24029_plasmid_AA406.fasta	Contig_42	20402	21349	-	iucB	1-948/948	===============	100	93.14	vfdb	NP_709455	(iucB) aerobactin synthesis protein IucB [Aerobactin (VF0123)] [Shigella flexneri 2a str. 301]
CRKP24029_plasmid_AA406.fasta	Contig_42	21355	23137	-	iucA	1-1783/1788	===============	99.72	88.78	vfdb	NP_755502	(iucA) aerobactin siderophore biosynthesis protein IucD [Aerobactin (VF0229)] [Escherichia coli CFT073]
CRKP24036_plasmid_AA406.fasta	Contig_25	62755	65056	-	iutA	1-2280/2280	========/======	99.96	88.19	vfdb	NP_755498	(iutA) ferric aerobactin receptor precusor IutA [Aerobactin (VF0229)] [Escherichia coli CFT073]
CRKP24036_plasmid_AA406.fasta	Contig_25	66312	68052	-	iucC	1-1743/1743	========/======	99.89	90.53	vfdb	NP_755500	(iucC) aerobactin siderophore biosynthesis protein IucC [Aerobactin (VF0229)] [Escherichia coli CFT073]
CRKP24036_plasmid_AA406.fasta	Contig_25	68052	68999	-	iucB	1-948/948	===============	100	93.14	vfdb	NP_709455	(iucB) aerobactin synthesis protein IucB [Aerobactin (VF0123)] [Shigella flexneri 2a str. 301]
CRKP24036_plasmid_AA406.fasta	Contig_25	69005	70787	-	iucA	1-1783/1788	===============	99.72	88.78	vfdb	NP_755502	(iucA) aerobactin siderophore biosynthesis protein IucD [Aerobactin (VF0229)] [Escherichia coli CFT073]
CRKP24037_plasmid_AA406.fasta	Contig_24	62711	65012	-	iutA	1-2280/2280	========/======	99.96	88.19	vfdb	NP_755498	(iutA) ferric aerobactin receptor precusor IutA [Aerobactin (VF0229)] [Escherichia coli CFT073]
CRKP24037_plasmid_AA406.fasta	Contig_24	66268	68008	-	iucC	1-1743/1743	========/======	99.89	90.53	vfdb	NP_755500	(iucC) aerobactin siderophore biosynthesis protein IucC [Aerobactin (VF0229)] [Escherichia coli CFT073]
CRKP24037_plasmid_AA406.fasta	Contig_24	68008	68955	-	iucB	1-948/948	===============	100	93.14	vfdb	NP_709455	(iucB) aerobactin synthesis protein IucB [Aerobactin (VF0123)] [Shigella flexneri 2a str. 301]
CRKP24037_plasmid_AA406.fasta	Contig_24	68961	70743	-	iucA	1-1783/1788	===============	99.72	88.78	vfdb	NP_755502	(iucA) aerobactin siderophore biosynthesis protein IucD [Aerobactin (VF0229)] [Escherichia coli CFT073]
CRKP24038_plasmid_AA406.fasta	Contig_26	12143	13925	+	iucA	1-1783/1788	===============	99.72	88.78	vfdb	NP_755502	(iucA) aerobactin siderophore biosynthesis protein IucD [Aerobactin (VF0229)] [Escherichia coli CFT073]
CRKP24038_plasmid_AA406.fasta	Contig_26	13931	14878	+	iucB	1-948/948	===============	100	93.14	vfdb	NP_709455	(iucB) aerobactin synthesis protein IucB [Aerobactin (VF0123)] [Shigella flexneri 2a str. 301]
CRKP24038_plasmid_AA406.fasta	Contig_26	14878	16618	+	iucC	1-1743/1743	========/======	99.89	90.53	vfdb	NP_755500	(iucC) aerobactin siderophore biosynthesis protein IucC [Aerobactin (VF0229)] [Escherichia coli CFT073]
CRKP24038_plasmid_AA406.fasta	Contig_26	17874	20175	+	iutA	1-2280/2280	========/======	99.96	88.19	vfdb	NP_755498	(iutA) ferric aerobactin receptor precusor IutA [Aerobactin (VF0229)] [Escherichia coli CFT073]
CRKP24039_plasmid_AA405.fasta	Contig_52	14471	16253	+	iucA	1-1783/1788	===============	99.72	88.78	vfdb	NP_755502	(iucA) aerobactin siderophore biosynthesis protein IucD [Aerobactin (VF0229)] [Escherichia coli CFT073]
CRKP24039_plasmid_AA405.fasta	Contig_52	16259	17206	+	iucB	1-948/948	===============	100	93.14	vfdb	NP_709455	(iucB) aerobactin synthesis protein IucB [Aerobactin (VF0123)] [Shigella flexneri 2a str. 301]
CRKP24039_plasmid_AA405.fasta	Contig_52	17206	18946	+	iucC	1-1743/1743	========/======	99.89	90.53	vfdb	NP_755500	(iucC) aerobactin siderophore biosynthesis protein IucC [Aerobactin (VF0229)] [Escherichia coli CFT073]
CRKP24039_plasmid_AA405.fasta	Contig_52	20202	22503	+	iutA	1-2280/2280	========/======	99.96	88.19	vfdb	NP_755498	(iutA) ferric aerobactin receptor precusor IutA [Aerobactin (VF0229)] [Escherichia coli CFT073]
CRKP24041_plasmid_AA406.fasta	Contig_30	45880	48181	-	iutA	1-2280/2280	========/======	99.96	88.19	vfdb	NP_755498	(iutA) ferric aerobactin receptor precusor IutA [Aerobactin (VF0229)] [Escherichia coli CFT073]
CRKP24041_plasmid_AA406.fasta	Contig_30	49437	51177	-	iucC	1-1743/1743	========/======	99.89	90.53	vfdb	NP_755500	(iucC) aerobactin siderophore biosynthesis protein IucC [Aerobactin (VF0229)] [Escherichia coli CFT073]
CRKP24041_plasmid_AA406.fasta	Contig_30	51177	52124	-	iucB	1-948/948	===============	100	93.14	vfdb	NP_709455	(iucB) aerobactin synthesis protein IucB [Aerobactin (VF0123)] [Shigella flexneri 2a str. 301]
CRKP24041_plasmid_AA406.fasta	Contig_30	52130	53912	-	iucA	1-1783/1788	===============	99.72	88.78	vfdb	NP_755502	(iucA) aerobactin siderophore biosynthesis protein IucD [Aerobactin (VF0229)] [Escherichia coli CFT073]
CRKP24042_plasmid_AA406.fasta	Contig_24	12143	13925	+	iucA	1-1783/1788	===============	99.72	88.78	vfdb	NP_755502	(iucA) aerobactin siderophore biosynthesis protein IucD [Aerobactin (VF0229)] [Escherichia coli CFT073]
CRKP24042_plasmid_AA406.fasta	Contig_24	13931	14878	+	iucB	1-948/948	===============	100	93.14	vfdb	NP_709455	(iucB) aerobactin synthesis protein IucB [Aerobactin (VF0123)] [Shigella flexneri 2a str. 301]
CRKP24042_plasmid_AA406.fasta	Contig_24	14878	16618	+	iucC	1-1743/1743	========/======	99.89	90.53	vfdb	NP_755500	(iucC) aerobactin siderophore biosynthesis protein IucC [Aerobactin (VF0229)] [Escherichia coli CFT073]
CRKP24042_plasmid_AA406.fasta	Contig_24	17874	20175	+	iutA	1-2280/2280	========/======	99.96	88.19	vfdb	NP_755498	(iutA) ferric aerobactin receptor precusor IutA [Aerobactin (VF0229)] [Escherichia coli CFT073]
CRKP24043_plasmid_AA406.fasta	Contig_22	62711	65012	-	iutA	1-2280/2280	========/======	99.96	88.19	vfdb	NP_755498	(iutA) ferric aerobactin receptor precusor IutA [Aerobactin (VF0229)] [Escherichia coli CFT073]
CRKP24043_plasmid_AA406.fasta	Contig_22	66268	68008	-	iucC	1-1743/1743	========/======	99.89	90.53	vfdb	NP_755500	(iucC) aerobactin siderophore biosynthesis protein IucC [Aerobactin (VF0229)] [Escherichia coli CFT073]
CRKP24043_plasmid_AA406.fasta	Contig_22	68008	68955	-	iucB	1-948/948	===============	100	93.14	vfdb	NP_709455	(iucB) aerobactin synthesis protein IucB [Aerobactin (VF0123)] [Shigella flexneri 2a str. 301]
CRKP24043_plasmid_AA406.fasta	Contig_22	68961	70743	-	iucA	1-1783/1788	===============	99.72	88.78	vfdb	NP_755502	(iucA) aerobactin siderophore biosynthesis protein IucD [Aerobactin (VF0229)] [Escherichia coli CFT073]
CRKP24044_plasmid_AA406.fasta	Contig_24	12143	13925	+	iucA	1-1783/1788	===============	99.72	88.78	vfdb	NP_755502	(iucA) aerobactin siderophore biosynthesis protein IucD [Aerobactin (VF0229)] [Escherichia coli CFT073]
CRKP24044_plasmid_AA406.fasta	Contig_24	13931	14878	+	iucB	1-948/948	===============	100	93.14	vfdb	NP_709455	(iucB) aerobactin synthesis protein IucB [Aerobactin (VF0123)] [Shigella flexneri 2a str. 301]
CRKP24044_plasmid_AA406.fasta	Contig_24	14878	16618	+	iucC	1-1743/1743	========/======	99.89	90.53	vfdb	NP_755500	(iucC) aerobactin siderophore biosynthesis protein IucC [Aerobactin (VF0229)] [Escherichia coli CFT073]
CRKP24044_plasmid_AA406.fasta	Contig_24	17874	20175	+	iutA	1-2280/2280	========/======	99.96	88.19	vfdb	NP_755498	(iutA) ferric aerobactin receptor precusor IutA [Aerobactin (VF0229)] [Escherichia coli CFT073]
CRKP24048_plasmid_AA406.fasta	Contig_40	15105	17406	-	iutA	1-2280/2280	========/======	99.96	88.19	vfdb	NP_755498	(iutA) ferric aerobactin receptor precusor IutA [Aerobactin (VF0229)] [Escherichia coli CFT073]
CRKP24048_plasmid_AA406.fasta	Contig_40	18662	20402	-	iucC	1-1743/1743	========/======	99.89	90.53	vfdb	NP_755500	(iucC) aerobactin siderophore biosynthesis protein IucC [Aerobactin (VF0229)] [Escherichia coli CFT073]
CRKP24048_plasmid_AA406.fasta	Contig_40	20402	21349	-	iucB	1-948/948	===============	100	93.14	vfdb	NP_709455	(iucB) aerobactin synthesis protein IucB [Aerobactin (VF0123)] [Shigella flexneri 2a str. 301]
CRKP24048_plasmid_AA406.fasta	Contig_40	21355	23137	-	iucA	1-1783/1788	===============	99.72	88.78	vfdb	NP_755502	(iucA) aerobactin siderophore biosynthesis protein IucD [Aerobactin (VF0229)] [Escherichia coli CFT073]
CRKP24049_plasmid_AA406.fasta	Contig_44	11892	13674	+	iucA	1-1783/1788	===============	99.72	88.78	vfdb	NP_755502	(iucA) aerobactin siderophore biosynthesis protein IucD [Aerobactin (VF0229)] [Escherichia coli CFT073]
CRKP24049_plasmid_AA406.fasta	Contig_44	13680	14627	+	iucB	1-948/948	===============	100	93.14	vfdb	NP_709455	(iucB) aerobactin synthesis protein IucB [Aerobactin (VF0123)] [Shigella flexneri 2a str. 301]
CRKP24049_plasmid_AA406.fasta	Contig_44	14627	16367	+	iucC	1-1743/1743	========/======	99.89	90.53	vfdb	NP_755500	(iucC) aerobactin siderophore biosynthesis protein IucC [Aerobactin (VF0229)] [Escherichia coli CFT073]
CRKP24049_plasmid_AA406.fasta	Contig_44	17623	19924	+	iutA	1-2280/2280	========/======	99.96	88.19	vfdb	NP_755498	(iutA) ferric aerobactin receptor precusor IutA [Aerobactin (VF0229)] [Escherichia coli CFT073]
CRKP24050_plasmid_AA406.fasta	Contig_41	11900	13682	+	iucA	1-1783/1788	===============	99.72	88.78	vfdb	NP_755502	(iucA) aerobactin siderophore biosynthesis protein IucD [Aerobactin (VF0229)] [Escherichia coli CFT073]
CRKP24050_plasmid_AA406.fasta	Contig_41	13688	14635	+	iucB	1-948/948	===============	100	93.14	vfdb	NP_709455	(iucB) aerobactin synthesis protein IucB [Aerobactin (VF0123)] [Shigella flexneri 2a str. 301]
CRKP24050_plasmid_AA406.fasta	Contig_41	14635	16375	+	iucC	1-1743/1743	========/======	99.89	90.53	vfdb	NP_755500	(iucC) aerobactin siderophore biosynthesis protein IucC [Aerobactin (VF0229)] [Escherichia coli CFT073]
CRKP24050_plasmid_AA406.fasta	Contig_41	17631	19932	+	iutA	1-2280/2280	========/======	99.96	88.19	vfdb	NP_755498	(iutA) ferric aerobactin receptor precusor IutA [Aerobactin (VF0229)] [Escherichia coli CFT073]
CRKP24051_plasmid_AA406.fasta	Contig_43	15105	17406	-	iutA	1-2280/2280	========/======	99.96	88.19	vfdb	NP_755498	(iutA) ferric aerobactin receptor precusor IutA [Aerobactin (VF0229)] [Escherichia coli CFT073]
CRKP24051_plasmid_AA406.fasta	Contig_43	18662	20402	-	iucC	1-1743/1743	========/======	99.89	90.53	vfdb	NP_755500	(iucC) aerobactin siderophore biosynthesis protein IucC [Aerobactin (VF0229)] [Escherichia coli CFT073]
CRKP24051_plasmid_AA406.fasta	Contig_43	20402	21349	-	iucB	1-948/948	===============	100	93.14	vfdb	NP_709455	(iucB) aerobactin synthesis protein IucB [Aerobactin (VF0123)] [Shigella flexneri 2a str. 301]
CRKP24051_plasmid_AA406.fasta	Contig_43	21355	23137	-	iucA	1-1783/1788	===============	99.72	88.78	vfdb	NP_755502	(iucA) aerobactin siderophore biosynthesis protein IucD [Aerobactin (VF0229)] [Escherichia coli CFT073]
CRKP24052_plasmid_AA406.fasta	Contig_41	11908	13690	+	iucA	1-1783/1788	===============	99.72	88.78	vfdb	NP_755502	(iucA) aerobactin siderophore biosynthesis protein IucD [Aerobactin (VF0229)] [Escherichia coli CFT073]
CRKP24052_plasmid_AA406.fasta	Contig_41	13696	14643	+	iucB	1-948/948	===============	100	93.14	vfdb	NP_709455	(iucB) aerobactin synthesis protein IucB [Aerobactin (VF0123)] [Shigella flexneri 2a str. 301]
CRKP24052_plasmid_AA406.fasta	Contig_41	14643	16383	+	iucC	1-1743/1743	========/======	99.89	90.53	vfdb	NP_755500	(iucC) aerobactin siderophore biosynthesis protein IucC [Aerobactin (VF0229)] [Escherichia coli CFT073]
CRKP24052_plasmid_AA406.fasta	Contig_41	17639	19940	+	iutA	1-2280/2280	========/======	99.96	88.19	vfdb	NP_755498	(iutA) ferric aerobactin receptor precusor IutA [Aerobactin (VF0229)] [Escherichia coli CFT073]
CRKP24053_plasmid_AA406.fasta	Contig_43	15105	17406	-	iutA	1-2280/2280	========/======	99.96	88.19	vfdb	NP_755498	(iutA) ferric aerobactin receptor precusor IutA [Aerobactin (VF0229)] [Escherichia coli CFT073]
CRKP24053_plasmid_AA406.fasta	Contig_43	18662	20402	-	iucC	1-1743/1743	========/======	99.89	90.53	vfdb	NP_755500	(iucC) aerobactin siderophore biosynthesis protein IucC [Aerobactin (VF0229)] [Escherichia coli CFT073]
CRKP24053_plasmid_AA406.fasta	Contig_43	20402	21349	-	iucB	1-948/948	===============	100	93.14	vfdb	NP_709455	(iucB) aerobactin synthesis protein IucB [Aerobactin (VF0123)] [Shigella flexneri 2a str. 301]
CRKP24053_plasmid_AA406.fasta	Contig_43	21355	23137	-	iucA	1-1783/1788	===============	99.72	88.78	vfdb	NP_755502	(iucA) aerobactin siderophore biosynthesis protein IucD [Aerobactin (VF0229)] [Escherichia coli CFT073]
CRKP24054_plasmid_AA406.fasta	Contig_41	11892	13674	+	iucA	1-1783/1788	===============	99.72	88.78	vfdb	NP_755502	(iucA) aerobactin siderophore biosynthesis protein IucD [Aerobactin (VF0229)] [Escherichia coli CFT073]
CRKP24054_plasmid_AA406.fasta	Contig_41	13680	14627	+	iucB	1-948/948	===============	100	93.14	vfdb	NP_709455	(iucB) aerobactin synthesis protein IucB [Aerobactin (VF0123)] [Shigella flexneri 2a str. 301]
CRKP24054_plasmid_AA406.fasta	Contig_41	14627	16367	+	iucC	1-1743/1743	========/======	99.89	90.53	vfdb	NP_755500	(iucC) aerobactin siderophore biosynthesis protein IucC [Aerobactin (VF0229)] [Escherichia coli CFT073]
CRKP24054_plasmid_AA406.fasta	Contig_41	17623	19924	+	iutA	1-2280/2280	========/======	99.96	88.19	vfdb	NP_755498	(iutA) ferric aerobactin receptor precusor IutA [Aerobactin (VF0229)] [Escherichia coli CFT073]
CRKP24055_plasmid_AA406.fasta	Contig_41	15105	17406	-	iutA	1-2280/2280	========/======	99.96	88.19	vfdb	NP_755498	(iutA) ferric aerobactin receptor precusor IutA [Aerobactin (VF0229)] [Escherichia coli CFT073]
CRKP24055_plasmid_AA406.fasta	Contig_41	18662	20402	-	iucC	1-1743/1743	========/======	99.89	90.53	vfdb	NP_755500	(iucC) aerobactin siderophore biosynthesis protein IucC [Aerobactin (VF0229)] [Escherichia coli CFT073]
CRKP24055_plasmid_AA406.fasta	Contig_41	20402	21349	-	iucB	1-948/948	===============	100	93.14	vfdb	NP_709455	(iucB) aerobactin synthesis protein IucB [Aerobactin (VF0123)] [Shigella flexneri 2a str. 301]
CRKP24055_plasmid_AA406.fasta	Contig_41	21355	23137	-	iucA	1-1783/1788	===============	99.72	88.78	vfdb	NP_755502	(iucA) aerobactin siderophore biosynthesis protein IucD [Aerobactin (VF0229)] [Escherichia coli CFT073]
CRKP24056_plasmid_AA406.fasta	Contig_25	12131	13913	+	iucA	1-1783/1788	===============	99.72	88.73	vfdb	NP_755502	(iucA) aerobactin siderophore biosynthesis protein IucD [Aerobactin (VF0229)] [Escherichia coli CFT073]
CRKP24056_plasmid_AA406.fasta	Contig_25	13919	14866	+	iucB	1-948/948	===============	100	93.14	vfdb	NP_709455	(iucB) aerobactin synthesis protein IucB [Aerobactin (VF0123)] [Shigella flexneri 2a str. 301]
CRKP24056_plasmid_AA406.fasta	Contig_25	14866	16606	+	iucC	1-1743/1743	========/======	99.89	90.53	vfdb	NP_755500	(iucC) aerobactin siderophore biosynthesis protein IucC [Aerobactin (VF0229)] [Escherichia coli CFT073]
CRKP24056_plasmid_AA406.fasta	Contig_25	17862	20163	+	iutA	1-2280/2280	========/======	99.96	88.19	vfdb	NP_755498	(iutA) ferric aerobactin receptor precusor IutA [Aerobactin (VF0229)] [Escherichia coli CFT073]
CRKP24059_plasmid_AA406.fasta	Contig_31	45688	47989	-	iutA	1-2280/2280	========/======	99.96	88.19	vfdb	NP_755498	(iutA) ferric aerobactin receptor precusor IutA [Aerobactin (VF0229)] [Escherichia coli CFT073]
CRKP24059_plasmid_AA406.fasta	Contig_31	49245	50985	-	iucC	1-1743/1743	========/======	99.89	90.53	vfdb	NP_755500	(iucC) aerobactin siderophore biosynthesis protein IucC [Aerobactin (VF0229)] [Escherichia coli CFT073]
CRKP24059_plasmid_AA406.fasta	Contig_31	50985	51932	-	iucB	1-948/948	===============	100	93.14	vfdb	NP_709455	(iucB) aerobactin synthesis protein IucB [Aerobactin (VF0123)] [Shigella flexneri 2a str. 301]
CRKP24059_plasmid_AA406.fasta	Contig_31	51938	53720	-	iucA	1-1783/1788	===============	99.72	88.78	vfdb	NP_755502	(iucA) aerobactin siderophore biosynthesis protein IucD [Aerobactin (VF0229)] [Escherichia coli CFT073]
CRKP24060_plasmid_AA406.fasta	Contig_27	12143	13925	+	iucA	1-1783/1788	===============	99.72	88.78	vfdb	NP_755502	(iucA) aerobactin siderophore biosynthesis protein IucD [Aerobactin (VF0229)] [Escherichia coli CFT073]
CRKP24060_plasmid_AA406.fasta	Contig_27	13931	14878	+	iucB	1-948/948	===============	100	93.14	vfdb	NP_709455	(iucB) aerobactin synthesis protein IucB [Aerobactin (VF0123)] [Shigella flexneri 2a str. 301]
CRKP24060_plasmid_AA406.fasta	Contig_27	14878	16618	+	iucC	1-1743/1743	========/======	99.89	90.53	vfdb	NP_755500	(iucC) aerobactin siderophore biosynthesis protein IucC [Aerobactin (VF0229)] [Escherichia coli CFT073]
CRKP24060_plasmid_AA406.fasta	Contig_27	17874	20175	+	iutA	1-2280/2280	========/======	99.96	88.19	vfdb	NP_755498	(iutA) ferric aerobactin receptor precusor IutA [Aerobactin (VF0229)] [Escherichia coli CFT073]
CRKP24061_plasmid_AA406.fasta	Contig_31	45880	48181	-	iutA	1-2280/2280	========/======	99.96	88.19	vfdb	NP_755498	(iutA) ferric aerobactin receptor precusor IutA [Aerobactin (VF0229)] [Escherichia coli CFT073]
CRKP24061_plasmid_AA406.fasta	Contig_31	49437	51177	-	iucC	1-1743/1743	========/======	99.89	90.53	vfdb	NP_755500	(iucC) aerobactin siderophore biosynthesis protein IucC [Aerobactin (VF0229)] [Escherichia coli CFT073]
CRKP24061_plasmid_AA406.fasta	Contig_31	51177	52124	-	iucB	1-948/948	===============	100	93.14	vfdb	NP_709455	(iucB) aerobactin synthesis protein IucB [Aerobactin (VF0123)] [Shigella flexneri 2a str. 301]
CRKP24061_plasmid_AA406.fasta	Contig_31	52130	53912	-	iucA	1-1783/1788	===============	99.72	88.78	vfdb	NP_755502	(iucA) aerobactin siderophore biosynthesis protein IucD [Aerobactin (VF0229)] [Escherichia coli CFT073]
CRKP24063_plasmid_AA406.fasta	Contig_31	11884	13666	+	iucA	1-1783/1788	===============	99.72	88.78	vfdb	NP_755502	(iucA) aerobactin siderophore biosynthesis protein IucD [Aerobactin (VF0229)] [Escherichia coli CFT073]
CRKP24063_plasmid_AA406.fasta	Contig_31	13672	14619	+	iucB	1-948/948	===============	100	93.14	vfdb	NP_709455	(iucB) aerobactin synthesis protein IucB [Aerobactin (VF0123)] [Shigella flexneri 2a str. 301]
CRKP24063_plasmid_AA406.fasta	Contig_31	14619	16359	+	iucC	1-1743/1743	========/======	99.89	90.53	vfdb	NP_755500	(iucC) aerobactin siderophore biosynthesis protein IucC [Aerobactin (VF0229)] [Escherichia coli CFT073]
CRKP24063_plasmid_AA406.fasta	Contig_31	17615	19916	+	iutA	1-2280/2280	========/======	99.96	88.19	vfdb	NP_755498	(iutA) ferric aerobactin receptor precusor IutA [Aerobactin (VF0229)] [Escherichia coli CFT073]
CRKP24065_plasmid_AA406.fasta	Contig_34	42622	44923	-	iutA	1-2280/2280	========/======	99.96	88.19	vfdb	NP_755498	(iutA) ferric aerobactin receptor precusor IutA [Aerobactin (VF0229)] [Escherichia coli CFT073]
CRKP24065_plasmid_AA406.fasta	Contig_34	46179	47919	-	iucC	1-1743/1743	========/======	99.89	90.53	vfdb	NP_755500	(iucC) aerobactin siderophore biosynthesis protein IucC [Aerobactin (VF0229)] [Escherichia coli CFT073]
CRKP24065_plasmid_AA406.fasta	Contig_34	47919	48866	-	iucB	1-948/948	===============	100	93.14	vfdb	NP_709455	(iucB) aerobactin synthesis protein IucB [Aerobactin (VF0123)] [Shigella flexneri 2a str. 301]
CRKP24065_plasmid_AA406.fasta	Contig_34	48872	50654	-	iucA	1-1783/1788	===============	99.72	88.78	vfdb	NP_755502	(iucA) aerobactin siderophore biosynthesis protein IucD [Aerobactin (VF0229)] [Escherichia coli CFT073]
CRKP24066_plasmid_AA406.fasta	Contig_22	11884	13666	+	iucA	1-1783/1788	===============	99.72	88.78	vfdb	NP_755502	(iucA) aerobactin siderophore biosynthesis protein IucD [Aerobactin (VF0229)] [Escherichia coli CFT073]
CRKP24066_plasmid_AA406.fasta	Contig_22	13672	14619	+	iucB	1-948/948	===============	100	93.14	vfdb	NP_709455	(iucB) aerobactin synthesis protein IucB [Aerobactin (VF0123)] [Shigella flexneri 2a str. 301]
CRKP24066_plasmid_AA406.fasta	Contig_22	14619	16359	+	iucC	1-1743/1743	========/======	99.89	90.53	vfdb	NP_755500	(iucC) aerobactin siderophore biosynthesis protein IucC [Aerobactin (VF0229)] [Escherichia coli CFT073]
CRKP24066_plasmid_AA406.fasta	Contig_22	17615	19916	+	iutA	1-2280/2280	========/======	99.96	88.19	vfdb	NP_755498	(iutA) ferric aerobactin receptor precusor IutA [Aerobactin (VF0229)] [Escherichia coli CFT073]
CRKP24067_plasmid_AA406.fasta	Contig_39	15132	17433	-	iutA	1-2280/2280	========/======	99.96	88.19	vfdb	NP_755498	(iutA) ferric aerobactin receptor precusor IutA [Aerobactin (VF0229)] [Escherichia coli CFT073]
CRKP24067_plasmid_AA406.fasta	Contig_39	18689	20429	-	iucC	1-1743/1743	========/======	99.89	90.53	vfdb	NP_755500	(iucC) aerobactin siderophore biosynthesis protein IucC [Aerobactin (VF0229)] [Escherichia coli CFT073]
CRKP24067_plasmid_AA406.fasta	Contig_39	20429	21376	-	iucB	1-948/948	===============	100	93.14	vfdb	NP_709455	(iucB) aerobactin synthesis protein IucB [Aerobactin (VF0123)] [Shigella flexneri 2a str. 301]
CRKP24067_plasmid_AA406.fasta	Contig_39	21382	23164	-	iucA	1-1783/1788	===============	99.72	88.78	vfdb	NP_755502	(iucA) aerobactin siderophore biosynthesis protein IucD [Aerobactin (VF0229)] [Escherichia coli CFT073]
CRKP24068_plasmid_AA406.fasta	Contig_43	11892	13674	+	iucA	1-1783/1788	===============	99.72	88.78	vfdb	NP_755502	(iucA) aerobactin siderophore biosynthesis protein IucD [Aerobactin (VF0229)] [Escherichia coli CFT073]
CRKP24068_plasmid_AA406.fasta	Contig_43	13680	14627	+	iucB	1-948/948	===============	100	93.14	vfdb	NP_709455	(iucB) aerobactin synthesis protein IucB [Aerobactin (VF0123)] [Shigella flexneri 2a str. 301]
CRKP24068_plasmid_AA406.fasta	Contig_43	14627	16367	+	iucC	1-1743/1743	========/======	99.89	90.53	vfdb	NP_755500	(iucC) aerobactin siderophore biosynthesis protein IucC [Aerobactin (VF0229)] [Escherichia coli CFT073]
CRKP24068_plasmid_AA406.fasta	Contig_43	17623	19924	+	iutA	1-2280/2280	========/======	99.96	88.19	vfdb	NP_755498	(iutA) ferric aerobactin receptor precusor IutA [Aerobactin (VF0229)] [Escherichia coli CFT073]
CRKP24069_plasmid_AA406.fasta	Contig_42	11892	13674	+	iucA	1-1783/1788	===============	99.72	88.78	vfdb	NP_755502	(iucA) aerobactin siderophore biosynthesis protein IucD [Aerobactin (VF0229)] [Escherichia coli CFT073]
CRKP24069_plasmid_AA406.fasta	Contig_42	13680	14627	+	iucB	1-948/948	===============	100	93.14	vfdb	NP_709455	(iucB) aerobactin synthesis protein IucB [Aerobactin (VF0123)] [Shigella flexneri 2a str. 301]
CRKP24069_plasmid_AA406.fasta	Contig_42	14627	16367	+	iucC	1-1743/1743	========/======	99.89	90.53	vfdb	NP_755500	(iucC) aerobactin siderophore biosynthesis protein IucC [Aerobactin (VF0229)] [Escherichia coli CFT073]
CRKP24069_plasmid_AA406.fasta	Contig_42	17623	19924	+	iutA	1-2280/2280	========/======	99.96	88.19	vfdb	NP_755498	(iutA) ferric aerobactin receptor precusor IutA [Aerobactin (VF0229)] [Escherichia coli CFT073]
CRKP24070_plasmid_AA406.fasta	Contig_40	11880	13662	+	iucA	1-1783/1788	===============	99.72	88.78	vfdb	NP_755502	(iucA) aerobactin siderophore biosynthesis protein IucD [Aerobactin (VF0229)] [Escherichia coli CFT073]
CRKP24070_plasmid_AA406.fasta	Contig_40	13668	14615	+	iucB	1-948/948	===============	100	93.14	vfdb	NP_709455	(iucB) aerobactin synthesis protein IucB [Aerobactin (VF0123)] [Shigella flexneri 2a str. 301]
CRKP24070_plasmid_AA406.fasta	Contig_40	14615	16355	+	iucC	1-1743/1743	========/======	99.89	90.53	vfdb	NP_755500	(iucC) aerobactin siderophore biosynthesis protein IucC [Aerobactin (VF0229)] [Escherichia coli CFT073]
CRKP24070_plasmid_AA406.fasta	Contig_40	17611	19912	+	iutA	1-2280/2280	========/======	99.96	88.19	vfdb	NP_755498	(iutA) ferric aerobactin receptor precusor IutA [Aerobactin (VF0229)] [Escherichia coli CFT073]
CRKP24072_plasmid_AA406.fasta	Contig_23	11695	13477	+	iucA	1-1783/1788	===============	99.72	88.78	vfdb	NP_755502	(iucA) aerobactin siderophore biosynthesis protein IucD [Aerobactin (VF0229)] [Escherichia coli CFT073]
CRKP24072_plasmid_AA406.fasta	Contig_23	13483	14430	+	iucB	1-948/948	===============	100	93.14	vfdb	NP_709455	(iucB) aerobactin synthesis protein IucB [Aerobactin (VF0123)] [Shigella flexneri 2a str. 301]
CRKP24072_plasmid_AA406.fasta	Contig_23	14430	16170	+	iucC	1-1743/1743	========/======	99.89	90.53	vfdb	NP_755500	(iucC) aerobactin siderophore biosynthesis protein IucC [Aerobactin (VF0229)] [Escherichia coli CFT073]
CRKP24072_plasmid_AA406.fasta	Contig_23	17427	19728	+	iutA	1-2280/2280	========/======	99.96	88.19	vfdb	NP_755498	(iutA) ferric aerobactin receptor precusor IutA [Aerobactin (VF0229)] [Escherichia coli CFT073]
CRKP24073_plasmid_AA406.fasta	Contig_38	11888	13670	+	iucA	1-1783/1788	===============	99.72	88.78	vfdb	NP_755502	(iucA) aerobactin siderophore biosynthesis protein IucD [Aerobactin (VF0229)] [Escherichia coli CFT073]
CRKP24073_plasmid_AA406.fasta	Contig_38	13676	14623	+	iucB	1-948/948	===============	100	93.14	vfdb	NP_709455	(iucB) aerobactin synthesis protein IucB [Aerobactin (VF0123)] [Shigella flexneri 2a str. 301]
CRKP24073_plasmid_AA406.fasta	Contig_38	14623	16363	+	iucC	1-1743/1743	========/======	99.89	90.53	vfdb	NP_755500	(iucC) aerobactin siderophore biosynthesis protein IucC [Aerobactin (VF0229)] [Escherichia coli CFT073]
CRKP24073_plasmid_AA406.fasta	Contig_38	17619	19920	+	iutA	1-2280/2280	========/======	99.96	88.19	vfdb	NP_755498	(iutA) ferric aerobactin receptor precusor IutA [Aerobactin (VF0229)] [Escherichia coli CFT073]
CRKP24074_plasmid_AA406.fasta	Contig_25	12131	13913	+	iucA	1-1783/1788	===============	99.72	88.78	vfdb	NP_755502	(iucA) aerobactin siderophore biosynthesis protein IucD [Aerobactin (VF0229)] [Escherichia coli CFT073]
CRKP24074_plasmid_AA406.fasta	Contig_25	13919	14866	+	iucB	1-948/948	===============	100	93.14	vfdb	NP_709455	(iucB) aerobactin synthesis protein IucB [Aerobactin (VF0123)] [Shigella flexneri 2a str. 301]
CRKP24074_plasmid_AA406.fasta	Contig_25	14866	16606	+	iucC	1-1743/1743	========/======	99.89	90.53	vfdb	NP_755500	(iucC) aerobactin siderophore biosynthesis protein IucC [Aerobactin (VF0229)] [Escherichia coli CFT073]
CRKP24074_plasmid_AA406.fasta	Contig_25	17862	20163	+	iutA	1-2280/2280	========/======	99.96	88.19	vfdb	NP_755498	(iutA) ferric aerobactin receptor precusor IutA [Aerobactin (VF0229)] [Escherichia coli CFT073]
CRKP24075_plasmid_AA406.fasta	Contig_70	6567	8349	+	iucA	1-1783/1788	===============	99.72	88.78	vfdb	NP_755502	(iucA) aerobactin siderophore biosynthesis protein IucD [Aerobactin (VF0229)] [Escherichia coli CFT073]
CRKP24075_plasmid_AA406.fasta	Contig_70	8355	9302	+	iucB	1-948/948	===============	100	93.14	vfdb	NP_709455	(iucB) aerobactin synthesis protein IucB [Aerobactin (VF0123)] [Shigella flexneri 2a str. 301]
CRKP24075_plasmid_AA406.fasta	Contig_70	9302	11042	+	iucC	1-1743/1743	========/======	99.89	90.53	vfdb	NP_755500	(iucC) aerobactin siderophore biosynthesis protein IucC [Aerobactin (VF0229)] [Escherichia coli CFT073]
CRKP24075_plasmid_AA406.fasta	Contig_70	12298	14599	+	iutA	1-2280/2280	========/======	99.96	88.19	vfdb	NP_755498	(iutA) ferric aerobactin receptor precusor IutA [Aerobactin (VF0229)] [Escherichia coli CFT073]
CRKP24078_plasmid_AA406.fasta	Contig_35	45868	48169	-	iutA	1-2280/2280	========/======	99.96	88.19	vfdb	NP_755498	(iutA) ferric aerobactin receptor precusor IutA [Aerobactin (VF0229)] [Escherichia coli CFT073]
CRKP24078_plasmid_AA406.fasta	Contig_35	49425	51165	-	iucC	1-1743/1743	========/======	99.89	90.53	vfdb	NP_755500	(iucC) aerobactin siderophore biosynthesis protein IucC [Aerobactin (VF0229)] [Escherichia coli CFT073]
CRKP24078_plasmid_AA406.fasta	Contig_35	51165	52112	-	iucB	1-948/948	===============	100	93.14	vfdb	NP_709455	(iucB) aerobactin synthesis protein IucB [Aerobactin (VF0123)] [Shigella flexneri 2a str. 301]
CRKP24078_plasmid_AA406.fasta	Contig_35	52118	53900	-	iucA	1-1783/1788	===============	99.72	88.78	vfdb	NP_755502	(iucA) aerobactin siderophore biosynthesis protein IucD [Aerobactin (VF0229)] [Escherichia coli CFT073]
CRKP24082_plasmid_AA406.fasta	Contig_43	11880	13662	+	iucA	1-1783/1788	===============	99.72	88.78	vfdb	NP_755502	(iucA) aerobactin siderophore biosynthesis protein IucD [Aerobactin (VF0229)] [Escherichia coli CFT073]
CRKP24082_plasmid_AA406.fasta	Contig_43	13668	14615	+	iucB	1-948/948	===============	100	93.14	vfdb	NP_709455	(iucB) aerobactin synthesis protein IucB [Aerobactin (VF0123)] [Shigella flexneri 2a str. 301]
CRKP24082_plasmid_AA406.fasta	Contig_43	14615	16355	+	iucC	1-1743/1743	========/======	99.89	90.53	vfdb	NP_755500	(iucC) aerobactin siderophore biosynthesis protein IucC [Aerobactin (VF0229)] [Escherichia coli CFT073]
CRKP24082_plasmid_AA406.fasta	Contig_43	17611	19912	+	iutA	1-2280/2280	========/======	99.96	88.19	vfdb	NP_755498	(iutA) ferric aerobactin receptor precusor IutA [Aerobactin (VF0229)] [Escherichia coli CFT073]
CRKP24083_plasmid_AA406.fasta	Contig_43	11880	13662	+	iucA	1-1783/1788	===============	99.72	88.78	vfdb	NP_755502	(iucA) aerobactin siderophore biosynthesis protein IucD [Aerobactin (VF0229)] [Escherichia coli CFT073]
CRKP24083_plasmid_AA406.fasta	Contig_43	13668	14615	+	iucB	1-948/948	===============	100	93.14	vfdb	NP_709455	(iucB) aerobactin synthesis protein IucB [Aerobactin (VF0123)] [Shigella flexneri 2a str. 301]
CRKP24083_plasmid_AA406.fasta	Contig_43	14615	16355	+	iucC	1-1743/1743	========/======	99.89	90.53	vfdb	NP_755500	(iucC) aerobactin siderophore biosynthesis protein IucC [Aerobactin (VF0229)] [Escherichia coli CFT073]
CRKP24083_plasmid_AA406.fasta	Contig_43	17611	19912	+	iutA	1-2280/2280	========/======	99.96	88.19	vfdb	NP_755498	(iutA) ferric aerobactin receptor precusor IutA [Aerobactin (VF0229)] [Escherichia coli CFT073]
CRKP24084_plasmid_AA406.fasta	Contig_24	62699	65000	-	iutA	1-2280/2280	========/======	99.96	88.19	vfdb	NP_755498	(iutA) ferric aerobactin receptor precusor IutA [Aerobactin (VF0229)] [Escherichia coli CFT073]
CRKP24084_plasmid_AA406.fasta	Contig_24	66256	67996	-	iucC	1-1743/1743	========/======	99.89	90.53	vfdb	NP_755500	(iucC) aerobactin siderophore biosynthesis protein IucC [Aerobactin (VF0229)] [Escherichia coli CFT073]
CRKP24084_plasmid_AA406.fasta	Contig_24	67996	68943	-	iucB	1-948/948	===============	100	93.14	vfdb	NP_709455	(iucB) aerobactin synthesis protein IucB [Aerobactin (VF0123)] [Shigella flexneri 2a str. 301]
CRKP24084_plasmid_AA406.fasta	Contig_24	68949	70731	-	iucA	1-1783/1788	===============	99.72	88.78	vfdb	NP_755502	(iucA) aerobactin siderophore biosynthesis protein IucD [Aerobactin (VF0229)] [Escherichia coli CFT073]
CRKP24085_plasmid_AA406.fasta	Contig_23	11872	13654	+	iucA	1-1783/1788	===============	99.72	88.78	vfdb	NP_755502	(iucA) aerobactin siderophore biosynthesis protein IucD [Aerobactin (VF0229)] [Escherichia coli CFT073]
CRKP24085_plasmid_AA406.fasta	Contig_23	13660	14607	+	iucB	1-948/948	===============	100	93.14	vfdb	NP_709455	(iucB) aerobactin synthesis protein IucB [Aerobactin (VF0123)] [Shigella flexneri 2a str. 301]
CRKP24085_plasmid_AA406.fasta	Contig_23	14607	16347	+	iucC	1-1743/1743	========/======	99.89	90.53	vfdb	NP_755500	(iucC) aerobactin siderophore biosynthesis protein IucC [Aerobactin (VF0229)] [Escherichia coli CFT073]
CRKP24085_plasmid_AA406.fasta	Contig_23	17603	19904	+	iutA	1-2280/2280	========/======	99.96	88.19	vfdb	NP_755498	(iutA) ferric aerobactin receptor precusor IutA [Aerobactin (VF0229)] [Escherichia coli CFT073]
CRKP24086_plasmid_AA406.fasta	Contig_25	62699	65000	-	iutA	1-2280/2280	========/======	99.96	88.19	vfdb	NP_755498	(iutA) ferric aerobactin receptor precusor IutA [Aerobactin (VF0229)] [Escherichia coli CFT073]
CRKP24086_plasmid_AA406.fasta	Contig_25	66256	67996	-	iucC	1-1743/1743	========/======	99.89	90.53	vfdb	NP_755500	(iucC) aerobactin siderophore biosynthesis protein IucC [Aerobactin (VF0229)] [Escherichia coli CFT073]
CRKP24086_plasmid_AA406.fasta	Contig_25	67996	68943	-	iucB	1-948/948	===============	100	93.14	vfdb	NP_709455	(iucB) aerobactin synthesis protein IucB [Aerobactin (VF0123)] [Shigella flexneri 2a str. 301]
CRKP24086_plasmid_AA406.fasta	Contig_25	68949	70731	-	iucA	1-1783/1788	===============	99.72	88.78	vfdb	NP_755502	(iucA) aerobactin siderophore biosynthesis protein IucD [Aerobactin (VF0229)] [Escherichia coli CFT073]
CRKP24087_plasmid_AA406.fasta	Contig_26	6579	8361	+	iucA	1-1783/1788	===============	99.72	88.78	vfdb	NP_755502	(iucA) aerobactin siderophore biosynthesis protein IucD [Aerobactin (VF0229)] [Escherichia coli CFT073]
CRKP24087_plasmid_AA406.fasta	Contig_26	8367	9314	+	iucB	1-948/948	===============	100	93.14	vfdb	NP_709455	(iucB) aerobactin synthesis protein IucB [Aerobactin (VF0123)] [Shigella flexneri 2a str. 301]
CRKP24087_plasmid_AA406.fasta	Contig_26	9314	11054	+	iucC	1-1743/1743	========/======	99.89	90.53	vfdb	NP_755500	(iucC) aerobactin siderophore biosynthesis protein IucC [Aerobactin (VF0229)] [Escherichia coli CFT073]
CRKP24087_plasmid_AA406.fasta	Contig_26	12310	14611	+	iutA	1-2280/2280	========/======	99.96	88.19	vfdb	NP_755498	(iutA) ferric aerobactin receptor precusor IutA [Aerobactin (VF0229)] [Escherichia coli CFT073]
CRKP24088_plasmid_AA406.fasta	Contig_24	62743	65044	-	iutA	1-2280/2280	========/======	99.96	88.19	vfdb	NP_755498	(iutA) ferric aerobactin receptor precusor IutA [Aerobactin (VF0229)] [Escherichia coli CFT073]
CRKP24088_plasmid_AA406.fasta	Contig_24	66300	68040	-	iucC	1-1743/1743	========/======	99.89	90.53	vfdb	NP_755500	(iucC) aerobactin siderophore biosynthesis protein IucC [Aerobactin (VF0229)] [Escherichia coli CFT073]
CRKP24088_plasmid_AA406.fasta	Contig_24	68040	68987	-	iucB	1-948/948	===============	100	93.14	vfdb	NP_709455	(iucB) aerobactin synthesis protein IucB [Aerobactin (VF0123)] [Shigella flexneri 2a str. 301]
CRKP24088_plasmid_AA406.fasta	Contig_24	68993	70775	-	iucA	1-1783/1788	===============	99.72	88.78	vfdb	NP_755502	(iucA) aerobactin siderophore biosynthesis protein IucD [Aerobactin (VF0229)] [Escherichia coli CFT073]
CRKP24090_plasmid_AA406.fasta	Contig_23	11872	13654	+	iucA	1-1783/1788	===============	99.72	88.78	vfdb	NP_755502	(iucA) aerobactin siderophore biosynthesis protein IucD [Aerobactin (VF0229)] [Escherichia coli CFT073]
CRKP24090_plasmid_AA406.fasta	Contig_23	13660	14607	+	iucB	1-948/948	===============	100	93.14	vfdb	NP_709455	(iucB) aerobactin synthesis protein IucB [Aerobactin (VF0123)] [Shigella flexneri 2a str. 301]
CRKP24090_plasmid_AA406.fasta	Contig_23	14607	16347	+	iucC	1-1743/1743	========/======	99.89	90.53	vfdb	NP_755500	(iucC) aerobactin siderophore biosynthesis protein IucC [Aerobactin (VF0229)] [Escherichia coli CFT073]
CRKP24090_plasmid_AA406.fasta	Contig_23	17603	19904	+	iutA	1-2280/2280	========/======	99.96	88.19	vfdb	NP_755498	(iutA) ferric aerobactin receptor precusor IutA [Aerobactin (VF0229)] [Escherichia coli CFT073]
CRKP24095_plasmid_AA406.fasta	Contig_40	17356	19138	+	iucA	1-1783/1788	===============	99.72	88.78	vfdb	NP_755502	(iucA) aerobactin siderophore biosynthesis protein IucD [Aerobactin (VF0229)] [Escherichia coli CFT073]
CRKP24095_plasmid_AA406.fasta	Contig_40	19144	20091	+	iucB	1-948/948	===============	100	93.14	vfdb	NP_709455	(iucB) aerobactin synthesis protein IucB [Aerobactin (VF0123)] [Shigella flexneri 2a str. 301]
CRKP24095_plasmid_AA406.fasta	Contig_40	20091	21831	+	iucC	1-1743/1743	========/======	99.89	90.53	vfdb	NP_755500	(iucC) aerobactin siderophore biosynthesis protein IucC [Aerobactin (VF0229)] [Escherichia coli CFT073]
CRKP24095_plasmid_AA406.fasta	Contig_40	23087	25388	+	iutA	1-2280/2280	========/======	99.96	88.19	vfdb	NP_755498	(iutA) ferric aerobactin receptor precusor IutA [Aerobactin (VF0229)] [Escherichia coli CFT073]
CRKP24096_plasmid_AA406.fasta	Contig_26	12139	13921	+	iucA	1-1783/1788	===============	99.72	88.78	vfdb	NP_755502	(iucA) aerobactin siderophore biosynthesis protein IucD [Aerobactin (VF0229)] [Escherichia coli CFT073]
CRKP24096_plasmid_AA406.fasta	Contig_26	13927	14874	+	iucB	1-948/948	===============	100	93.14	vfdb	NP_709455	(iucB) aerobactin synthesis protein IucB [Aerobactin (VF0123)] [Shigella flexneri 2a str. 301]
CRKP24096_plasmid_AA406.fasta	Contig_26	14874	16614	+	iucC	1-1743/1743	========/======	99.89	90.53	vfdb	NP_755500	(iucC) aerobactin siderophore biosynthesis protein IucC [Aerobactin (VF0229)] [Escherichia coli CFT073]
CRKP24096_plasmid_AA406.fasta	Contig_26	17870	20171	+	iutA	1-2280/2280	========/======	99.96	88.19	vfdb	NP_755498	(iutA) ferric aerobactin receptor precusor IutA [Aerobactin (VF0229)] [Escherichia coli CFT073]
CRKP24097_plasmid_AA406.fasta	Contig_25	62711	65012	-	iutA	1-2280/2280	========/======	99.96	88.19	vfdb	NP_755498	(iutA) ferric aerobactin receptor precusor IutA [Aerobactin (VF0229)] [Escherichia coli CFT073]
CRKP24097_plasmid_AA406.fasta	Contig_25	66268	68008	-	iucC	1-1743/1743	========/======	99.89	90.53	vfdb	NP_755500	(iucC) aerobactin siderophore biosynthesis protein IucC [Aerobactin (VF0229)] [Escherichia coli CFT073]
CRKP24097_plasmid_AA406.fasta	Contig_25	68008	68955	-	iucB	1-948/948	===============	100	93.14	vfdb	NP_709455	(iucB) aerobactin synthesis protein IucB [Aerobactin (VF0123)] [Shigella flexneri 2a str. 301]
CRKP24097_plasmid_AA406.fasta	Contig_25	68961	70743	-	iucA	1-1783/1788	===============	99.72	88.78	vfdb	NP_755502	(iucA) aerobactin siderophore biosynthesis protein IucD [Aerobactin (VF0229)] [Escherichia coli CFT073]

## Sheet: Table S8
Table S8. Definition and explanation of virulence scores in the Kleborate tool
Virulence score	yersiniabactin & ybt	aerobactin & iuc	colibactin & clb	Description
0	-	-	-	The lowest virulence occurs when all three virulence factors are absent.
1	+	-	-	It only carries the ybt classical virulence island, which is involved in iron acquisition.
2	+/-	-	+	yersiniabactin and colibactin (or colibactin only).
3	-	+	-	Aerobactin is closely related to sepsis.
4	+	+	-	It is commonly found in the hvKP/ST23 lineage and exhibits high virulence.
5	+	+	+	Highest virulence and marked invasiveness.

## Sheet: Table S9
Table S9. Definition and explanation of resistance score in the Kleborate tool
Resistance score	ESBL	Carbapenemase	colistin resistance	Description
0	-	-	-	The strain does not carry ESBL, carbapenemase, or colistin resistance genes.
1	+	-	-	The strain harbors an ESBL resistance determinant.
2	-	+	-	Strain carries carbapenem resistance gene.
3	-	+	+	The strain carries both carbapenem and colistin resistance genes.
